# Supplementary material for: Spatial transcriptomics using combinatorial fluorescence spectral and lifetime encoding, imaging and analysis
Source: Nat Commun. 2022 Jan 10;13:169. doi: 10.1038/s41467-021-27798-0 (PMC8748653; doi:10.1038/s41467-021-27798-0)
Supplement: Supplementary file 4 — Supplementary Data 1 [file 41467_2021_27798_MOESM4_ESM.xlsx]

## Sheet: Sheet2
Gene	Probe Number	Codebook	Target Region	Readout 1	Readout 2	Full Sequence
MNEONGREEN	1	1	CTCGACCTTTCTCTTCTTCTTGGGGCT	GGGATGTATTGAAGGAGGAT	GGGATGTATTGAAGGAGGAT	GGGATGTATTGAAGGAGGATTTTGGGATGTATTGAAGGAGGATTTTCTCGACCTTTCTCTTCTTCTTGGGGCT
MNEONGREEN	2	1	GAACTCGCTGCCATCGGCTGTTCTCTT	GGGATGTATTGAAGGAGGAT	GGGATGTATTGAAGGAGGAT	GGGATGTATTGAAGGAGGATTTTGGGATGTATTGAAGGAGGATTTTGAACTCGCTGCCATCGGCTGTTCTCTT
MNEONGREEN	3	1	CTCGCCAGAGCCGGCAGCAGATCCAGC	GGGATGTATTGAAGGAGGAT	GGGATGTATTGAAGGAGGAT	GGGATGTATTGAAGGAGGATTTTGGGATGTATTGAAGGAGGATTTTCTCGCCAGAGCCGGCAGCAGATCCAGC
MNEONGREEN	4	1	GCCCTTGTACAGCTCGTCCATGCCCAT	GGGATGTATTGAAGGAGGAT	GGGATGTATTGAAGGAGGAT	GGGATGTATTGAAGGAGGATTTTGGGATGTATTGAAGGAGGATTTTGCCCTTGTACAGCTCGTCCATGCCCAT
MNEONGREEN	5	1	GTCGGTGAAGGCTTTCTGCCACTCTTT	GGGATGTATTGAAGGAGGAT	GGGATGTATTGAAGGAGGAT	GGGATGTATTGAAGGAGGATTTTGGGATGTATTGAAGGAGGATTTTGTCGGTGAAGGCTTTCTGCCACTCTTT
MNEONGREEN	6	1	GTTCAGTTCTGTCTTGGAGTGCTTCAG	GGGATGTATTGAAGGAGGAT	GGGATGTATTGAAGGAGGAT	GGGATGTATTGAAGGAGGATTTTGGGATGTATTGAAGGAGGATTTTGTTCAGTTCTGTCTTGGAGTGCTTCAG
MNEONGREEN	7	1	GGTCTTGCGGAACACGTACATAGGCTG	GGGATGTATTGAAGGAGGAT	GGGATGTATTGAAGGAGGAT	GGGATGTATTGAAGGAGGATTTTGGGATGTATTGAAGGAGGATTTTGGTCTTGCGGAACACGTACATAGGCTG
MNEONGREEN	8	1	CTTCAGGTAGTTGGCGGCCATGGGTTT	GGGATGTATTGAAGGAGGAT	GGGATGTATTGAAGGAGGAT	GGGATGTATTGAAGGAGGATTTTGGGATGTATTGAAGGAGGATTTTCTTCAGGTAGTTGGCGGCCATGGGTTT
MNEONGREEN	9	1	GAAGGTGTAGGTGGTCCGGGCGGTGCT	GGGATGTATTGAAGGAGGAT	GGGATGTATTGAAGGAGGAT	GGGATGTATTGAAGGAGGATTTTGGGATGTATTGAAGGAGGATTTTGAAGGTGTAGGTGGTCCGGGCGGTGCT
MNEONGREEN	10	1	GTACCGCTTGCCATTGCCGGTGGTGTA	GGGATGTATTGAAGGAGGAT	GGGATGTATTGAAGGAGGAT	GGGATGTATTGAAGGAGGATTTTGGGATGTATTGAAGGAGGATTTTGTACCGCTTGCCATTGCCGGTGGTGTA
MNEONGREEN	11	1	CTCGACCTTTCTCTTCTTCTTGGGGCT	GGGATGTATTGAAGGAGGAT	GGGATGTATTGAAGGAGGAT	GGGATGTATTGAAGGAGGATTTTGGGATGTATTGAAGGAGGATTTTCTCGACCTTTCTCTTCTTCTTGGGGCT
MNEONGREEN	12	1	GAACTCGCTGCCATCGGCTGTTCTCTT	GGGATGTATTGAAGGAGGAT	GGGATGTATTGAAGGAGGAT	GGGATGTATTGAAGGAGGATTTTGGGATGTATTGAAGGAGGATTTTGAACTCGCTGCCATCGGCTGTTCTCTT
MNEONGREEN	13	1	CTCGCCAGAGCCGGCAGCAGATCCAGC	GGGATGTATTGAAGGAGGAT	GGGATGTATTGAAGGAGGAT	GGGATGTATTGAAGGAGGATTTTGGGATGTATTGAAGGAGGATTTTCTCGCCAGAGCCGGCAGCAGATCCAGC
MNEONGREEN	14	1	GCCCTTGTACAGCTCGTCCATGCCCAT	GGGATGTATTGAAGGAGGAT	GGGATGTATTGAAGGAGGAT	GGGATGTATTGAAGGAGGATTTTGGGATGTATTGAAGGAGGATTTTGCCCTTGTACAGCTCGTCCATGCCCAT
NCOA3	1	2	TTCAATGTCAAACCAGATAAATGTGCG	AGAGTGAGTAGTAGTGGAGT	AGAGTGAGTAGTAGTGGAGT	AGAGTGAGTAGTAGTGGAGTTTTAGAGTGAGTAGTAGTGGAGTTTTTTCAATGTCAAACCAGATAAATGTGCG
NCOA3	2	2	GTGGTGAATCGAGACGGAAACATTG	TGTGATGGAAGTTAGAGGGT	TGTGATGGAAGTTAGAGGGT	TGTGATGGAAGTTAGAGGGTTTTTGTGATGGAAGTTAGAGGGTTTTGTGGTGAATCGAGACGGAAACATTG
NCOA3	3	2	CCATACATTTAATTGCCGTATGTTGATGA	AGAGTGAGTAGTAGTGGAGT	AGAGTGAGTAGTAGTGGAGT	AGAGTGAGTAGTAGTGGAGTTTTAGAGTGAGTAGTAGTGGAGTTTTCCATACATTTAATTGCCGTATGTTGATGA
NCOA3	4	2	ACCACATGATATTCTGGAAGACATAAACG	TGTGATGGAAGTTAGAGGGT	TGTGATGGAAGTTAGAGGGT	TGTGATGGAAGTTAGAGGGTTTTTGTGATGGAAGTTAGAGGGTTTTACCACATGATATTCTGGAAGACATAAACG
NCOA3	5	2	TGCAGTGCTTTGCCCTGTCTCAGCC	AGAGTGAGTAGTAGTGGAGT	AGAGTGAGTAGTAGTGGAGT	AGAGTGAGTAGTAGTGGAGTTTTAGAGTGAGTAGTAGTGGAGTTTTTGCAGTGCTTTGCCCTGTCTCAGCC
NCOA3	6	2	CTGGCTTTGAAGATATAATCCGAAGGT	TGTGATGGAAGTTAGAGGGT	TGTGATGGAAGTTAGAGGGT	TGTGATGGAAGTTAGAGGGTTTTTGTGATGGAAGTTAGAGGGTTTTCTGGCTTTGAAGATATAATCCGAAGGT
NCOA3	7	2	AAAAGCAAACTCTTCCGAAATCCTG	AGAGTGAGTAGTAGTGGAGT	AGAGTGAGTAGTAGTGGAGT	AGAGTGAGTAGTAGTGGAGTTTTAGAGTGAGTAGTAGTGGAGTTTTAAAAGCAAACTCTTCCGAAATCCTG
NCOA3	8	2	AAATGATCGACATGGCTTTGTCTCA	TGTGATGGAAGTTAGAGGGT	TGTGATGGAAGTTAGAGGGT	TGTGATGGAAGTTAGAGGGTTTTTGTGATGGAAGTTAGAGGGTTTTAAATGATCGACATGGCTTTGTCTCA
NCOA3	9	2	GATTAGACCACCTATGGCTGGATGC	AGAGTGAGTAGTAGTGGAGT	AGAGTGAGTAGTAGTGGAGT	AGAGTGAGTAGTAGTGGAGTTTTAGAGTGAGTAGTAGTGGAGTTTTGATTAGACCACCTATGGCTGGATGC
NCOA3	10	2	GTTCGGTAGGCGGCATGAGTATGTC	TGTGATGGAAGTTAGAGGGT	TGTGATGGAAGTTAGAGGGT	TGTGATGGAAGTTAGAGGGTTTTTGTGATGGAAGTTAGAGGGTTTTGTTCGGTAGGCGGCATGAGTATGTC
NCOA3	11	2	GGCCTATGGCTTGGCAGACCCTAGC	AGAGTGAGTAGTAGTGGAGT	AGAGTGAGTAGTAGTGGAGT	AGAGTGAGTAGTAGTGGAGTTTTAGAGTGAGTAGTAGTGGAGTTTTGGCCTATGGCTTGGCAGACCCTAGC
NCOA3	12	2	CAGGGCAGATGAGTGGAGCTAGGTA	TGTGATGGAAGTTAGAGGGT	TGTGATGGAAGTTAGAGGGT	TGTGATGGAAGTTAGAGGGTTTTTGTGATGGAAGTTAGAGGGTTTTCAGGGCAGATGAGTGGAGCTAGGTA
NCOA3	13	2	GGGCCAGGCATGCAATCACCATCTT	AGAGTGAGTAGTAGTGGAGT	AGAGTGAGTAGTAGTGGAGT	AGAGTGAGTAGTAGTGGAGTTTTAGAGTGAGTAGTAGTGGAGTTTTGGGCCAGGCATGCAATCACCATCTT
NCOA3	14	2	CCAGAACAACAACTATGGGCTCAAC	TGTGATGGAAGTTAGAGGGT	TGTGATGGAAGTTAGAGGGT	TGTGATGGAAGTTAGAGGGTTTTTGTGATGGAAGTTAGAGGGTTTTCCAGAACAACAACTATGGGCTCAAC
NCOA3	15	2	ACCAGCAGAATATCATGATTTCTCCT	AGAGTGAGTAGTAGTGGAGT	AGAGTGAGTAGTAGTGGAGT	AGAGTGAGTAGTAGTGGAGTTTTAGAGTGAGTAGTAGTGGAGTTTTACCAGCAGAATATCATGATTTCTCCT
NCOA3	16	2	ATCGTGGGAGTCCAAAGATAGCCTC	TGTGATGGAAGTTAGAGGGT	TGTGATGGAAGTTAGAGGGT	TGTGATGGAAGTTAGAGGGTTTTTGTGATGGAAGTTAGAGGGTTTTATCGTGGGAGTCCAAAGATAGCCTC
NCOA3	17	2	GCCCTGCAAGCCATCAGTGAAGGTG	AGAGTGAGTAGTAGTGGAGT	AGAGTGAGTAGTAGTGGAGT	AGAGTGAGTAGTAGTGGAGTTTTAGAGTGAGTAGTAGTGGAGTTTTGCCCTGCAAGCCATCAGTGAAGGTG
NCOA3	18	2	CCCAAATTGGATAACTCTCCCAATATG	TGTGATGGAAGTTAGAGGGT	TGTGATGGAAGTTAGAGGGT	TGTGATGGAAGTTAGAGGGTTTTTGTGATGGAAGTTAGAGGGTTTTCCCAAATTGGATAACTCTCCCAATATG
NCOA3	19	2	TTCCAAGAGTCCTCTGGGCTTTTAT	AGAGTGAGTAGTAGTGGAGT	AGAGTGAGTAGTAGTGGAGT	AGAGTGAGTAGTAGTGGAGTTTTAGAGTGAGTAGTAGTGGAGTTTTTTCCAAGAGTCCTCTGGGCTTTTAT
NCOA3	20	2	ACCAAAATCCAGTGGAGAGTTCAAT	TGTGATGGAAGTTAGAGGGT	TGTGATGGAAGTTAGAGGGT	TGTGATGGAAGTTAGAGGGTTTTTGTGATGGAAGTTAGAGGGTTTTACCAAAATCCAGTGGAGAGTTCAAT
NCOA3	21	2	CAAAGAAAGTAAGGAGAGCAGTGTTG	AGAGTGAGTAGTAGTGGAGT	AGAGTGAGTAGTAGTGGAGT	AGAGTGAGTAGTAGTGGAGTTTTAGAGTGAGTAGTAGTGGAGTTTTCAAAGAAAGTAAGGAGAGCAGTGTTG
NCOA3	22	2	AATTACTGCAGTTACTTACCTGTTCTTCT	TGTGATGGAAGTTAGAGGGT	TGTGATGGAAGTTAGAGGGT	TGTGATGGAAGTTAGAGGGTTTTTGTGATGGAAGTTAGAGGGTTTTAATTACTGCAGTTACTTACCTGTTCTTCT
NCOA3	23	2	CTGTTACAAGAGAAGCACCGGATTT	AGAGTGAGTAGTAGTGGAGT	AGAGTGAGTAGTAGTGGAGT	AGAGTGAGTAGTAGTGGAGTTTTAGAGTGAGTAGTAGTGGAGTTTTCTGTTACAAGAGAAGCACCGGATTT
NCOA3	24	2	CAAGTTGCTGCAGAATGGGAATTCA	TGTGATGGAAGTTAGAGGGT	TGTGATGGAAGTTAGAGGGT	TGTGATGGAAGTTAGAGGGTTTTTGTGATGGAAGTTAGAGGGTTTTCAAGTTGCTGCAGAATGGGAATTCA
NCOA3	25	2	ACTGGGAAAGACACCAGCAGTATAA	AGAGTGAGTAGTAGTGGAGT	AGAGTGAGTAGTAGTGGAGT	AGAGTGAGTAGTAGTGGAGTTTTAGAGTGAGTAGTAGTGGAGTTTTACTGGGAAAGACACCAGCAGTATAA
NCOA3	26	2	GGGACGGAAATGTTGTCAAGCAGGA	TGTGATGGAAGTTAGAGGGT	TGTGATGGAAGTTAGAGGGT	TGTGATGGAAGTTAGAGGGTTTTTGTGATGGAAGTTAGAGGGTTTTGGGACGGAAATGTTGTCAAGCAGGA
NCOA3	27	2	CAAGAGAAAGACCCTAAAATTAAGACAGAG	AGAGTGAGTAGTAGTGGAGT	AGAGTGAGTAGTAGTGGAGT	AGAGTGAGTAGTAGTGGAGTTTTAGAGTGAGTAGTAGTGGAGTTTTCAAGAGAAAGACCCTAAAATTAAGACAGAG
NCOA3	28	2	ATTCCATATCCTCAAATGGTAGTCATCT	TGTGATGGAAGTTAGAGGGT	TGTGATGGAAGTTAGAGGGT	TGTGATGGAAGTTAGAGGGTTTTTGTGATGGAAGTTAGAGGGTTTTATTCCATATCCTCAAATGGTAGTCATCT
NCOA3	29	2	CCCATGTTACCAAAGCAACCCATGT	AGAGTGAGTAGTAGTGGAGT	AGAGTGAGTAGTAGTGGAGT	AGAGTGAGTAGTAGTGGAGTTTTAGAGTGAGTAGTAGTGGAGTTTTCCCATGTTACCAAAGCAACCCATGT
NCOA3	30	2	TGGAACCTATGAATTCAAACTCCATGG	TGTGATGGAAGTTAGAGGGT	TGTGATGGAAGTTAGAGGGT	TGTGATGGAAGTTAGAGGGTTTTTGTGATGGAAGTTAGAGGGTTTTTGGAACCTATGAATTCAAACTCCATGG
NCOA3	31	2	CCTGCACTGGGTGGCTCTATTCCCA	AGAGTGAGTAGTAGTGGAGT	AGAGTGAGTAGTAGTGGAGT	AGAGTGAGTAGTAGTGGAGTTTTAGAGTGAGTAGTAGTGGAGTTTTCCTGCACTGGGTGGCTCTATTCCCA
NCOA3	32	2	GCCTCTTCGGTCTAATAGCATACCA	TGTGATGGAAGTTAGAGGGT	TGTGATGGAAGTTAGAGGGT	TGTGATGGAAGTTAGAGGGTTTTTGTGATGGAAGTTAGAGGGTTTTGCCTCTTCGGTCTAATAGCATACCA
NCOA3	33	2	GCAACACAGATGCCACAGGCCTGGA	AGAGTGAGTAGTAGTGGAGT	AGAGTGAGTAGTAGTGGAGT	AGAGTGAGTAGTAGTGGAGTTTTAGAGTGAGTAGTAGTGGAGTTTTGCAACACAGATGCCACAGGCCTGGA
NCOA3	34	2	AACAGGATGCTTTCCAAGGCCAAGA	TGTGATGGAAGTTAGAGGGT	TGTGATGGAAGTTAGAGGGT	TGTGATGGAAGTTAGAGGGTTTTTGTGATGGAAGTTAGAGGGTTTTAACAGGATGCTTTCCAAGGCCAAGA
NCOA3	35	2	ATATGGACAGACATACCCAGCACAG	AGAGTGAGTAGTAGTGGAGT	AGAGTGAGTAGTAGTGGAGT	AGAGTGAGTAGTAGTGGAGTTTTAGAGTGAGTAGTAGTGGAGTTTTATATGGACAGACATACCCAGCACAG
NCOA3	36	2	CTCCAATGCAAGGAGGCTTTCATCT	TGTGATGGAAGTTAGAGGGT	TGTGATGGAAGTTAGAGGGT	TGTGATGGAAGTTAGAGGGTTTTTGTGATGGAAGTTAGAGGGTTTTCTCCAATGCAAGGAGGCTTTCATCT
NCOA3	37	2	AGATGAACCAGCAAGGCAATTTTCC	AGAGTGAGTAGTAGTGGAGT	AGAGTGAGTAGTAGTGGAGT	AGAGTGAGTAGTAGTGGAGTTTTAGAGTGAGTAGTAGTGGAGTTTTAGATGAACCAGCAAGGCAATTTTCC
NCOA3	38	2	CCCAAGCAACTTAGAATGCAGCTTC	TGTGATGGAAGTTAGAGGGT	TGTGATGGAAGTTAGAGGGT	TGTGATGGAAGTTAGAGGGTTTTTGTGATGGAAGTTAGAGGGTTTTCCCAAGCAACTTAGAATGCAGCTTC
NCOA3	39	2	CACAATGCCACAAGCTCCTCCGCAA	AGAGTGAGTAGTAGTGGAGT	AGAGTGAGTAGTAGTGGAGT	AGAGTGAGTAGTAGTGGAGTTTTAGAGTGAGTAGTAGTGGAGTTTTCACAATGCCACAAGCTCCTCCGCAA
NCOA3	40	2	CAACCAGATCCAGCCTTTGGTCGAG	TGTGATGGAAGTTAGAGGGT	TGTGATGGAAGTTAGAGGGT	TGTGATGGAAGTTAGAGGGTTTTTGTGATGGAAGTTAGAGGGTTTTCAACCAGATCCAGCCTTTGGTCGAG
NCOA3	41	2	CAACACCCGCAGGCTGCATCCATCT	AGAGTGAGTAGTAGTGGAGT	AGAGTGAGTAGTAGTGGAGT	AGAGTGAGTAGTAGTGGAGTTTTAGAGTGAGTAGTAGTGGAGTTTTCAACACCCGCAGGCTGCATCCATCT
NCOA3	42	2	GTCCTCAGAAATGAAGGGCTGGCCA	TGTGATGGAAGTTAGAGGGT	TGTGATGGAAGTTAGAGGGT	TGTGATGGAAGTTAGAGGGTTTTTGTGATGGAAGTTAGAGGGTTTTGTCCTCAGAAATGAAGGGCTGGCCA
NCOA3	43	2	CATGAATGGCAGCAGTGGTCACATG	AGAGTGAGTAGTAGTGGAGT	AGAGTGAGTAGTAGTGGAGT	AGAGTGAGTAGTAGTGGAGTTTTAGAGTGAGTAGTAGTGGAGTTTTCATGAATGGCAGCAGTGGTCACATG
NCOA3	44	2	CACCAGGACCTCTTAAGGAAACCAC	TGTGATGGAAGTTAGAGGGT	TGTGATGGAAGTTAGAGGGT	TGTGATGGAAGTTAGAGGGTTTTTGTGATGGAAGTTAGAGGGTTTTCACCAGGACCTCTTAAGGAAACCAC
NCOA3	45	2	GAATCATTGTTCCAGGCATCCATCT	AGAGTGAGTAGTAGTGGAGT	AGAGTGAGTAGTAGTGGAGT	AGAGTGAGTAGTAGTGGAGTTTTAGAGTGAGTAGTAGTGGAGTTTTGAATCATTGTTCCAGGCATCCATCT
NCOA3	46	2	AGAAAGGACCAGCTTTGAGCTCCAT	TGTGATGGAAGTTAGAGGGT	TGTGATGGAAGTTAGAGGGT	TGTGATGGAAGTTAGAGGGTTTTTGTGATGGAAGTTAGAGGGTTTTAGAAAGGACCAGCTTTGAGCTCCAT
NCOA3	47	2	GATTTTAAGCCGAAGGGCAATATCTAC	AGAGTGAGTAGTAGTGGAGT	AGAGTGAGTAGTAGTGGAGT	AGAGTGAGTAGTAGTGGAGTTTTAGAGTGAGTAGTAGTGGAGTTTTGATTTTAAGCCGAAGGGCAATATCTAC
NCOA3	48	2	CCCTCCTTCTGCTGTGTATCATGGT	TGTGATGGAAGTTAGAGGGT	TGTGATGGAAGTTAGAGGGT	TGTGATGGAAGTTAGAGGGTTTTTGTGATGGAAGTTAGAGGGTTTTCCCTCCTTCTGCTGTGTATCATGGT
NCOA3	49	2	TTCTGGAGACATGGAGTGTTACTGA	AGAGTGAGTAGTAGTGGAGT	AGAGTGAGTAGTAGTGGAGT	AGAGTGAGTAGTAGTGGAGTTTTAGAGTGAGTAGTAGTGGAGTTTTTTCTGGAGACATGGAGTGTTACTGA
NCOA3	50	2	TTTTCTGCCTTGCTAGCCAAAATCT	TGTGATGGAAGTTAGAGGGT	TGTGATGGAAGTTAGAGGGT	TGTGATGGAAGTTAGAGGGTTTTTGTGATGGAAGTTAGAGGGTTTTTTTTCTGCCTTGCTAGCCAAAATCT
NCOA3	51	2	AATATCTGGTTTCTCTAGTTGCAGTATTGG	AGAGTGAGTAGTAGTGGAGT	AGAGTGAGTAGTAGTGGAGT	AGAGTGAGTAGTAGTGGAGTTTTAGAGTGAGTAGTAGTGGAGTTTTAATATCTGGTTTCTCTAGTTGCAGTATTGG
NCOA3	52	2	AGAGCATAGTCCCAGCCTTCAGGTG	TGTGATGGAAGTTAGAGGGT	TGTGATGGAAGTTAGAGGGT	TGTGATGGAAGTTAGAGGGTTTTTGTGATGGAAGTTAGAGGGTTTTAGAGCATAGTCCCAGCCTTCAGGTG
NCOA3	53	2	TGATTCTGAATTGTCCTTTACTAATGGTG	AGAGTGAGTAGTAGTGGAGT	AGAGTGAGTAGTAGTGGAGT	AGAGTGAGTAGTAGTGGAGTTTTAGAGTGAGTAGTAGTGGAGTTTTTGATTCTGAATTGTCCTTTACTAATGGTG
NCOA3	54	2	GTTGCTCTGTCCCTATTATTTGCCC	TGTGATGGAAGTTAGAGGGT	TGTGATGGAAGTTAGAGGGT	TGTGATGGAAGTTAGAGGGTTTTTGTGATGGAAGTTAGAGGGTTTTGTTGCTCTGTCCCTATTATTTGCCC
NCOA3	55	2	GTCATGGATGTCCAAATGGCTTTGC	AGAGTGAGTAGTAGTGGAGT	AGAGTGAGTAGTAGTGGAGT	AGAGTGAGTAGTAGTGGAGTTTTAGAGTGAGTAGTAGTGGAGTTTTGTCATGGATGTCCAAATGGCTTTGC
NCOA3	56	2	GTAGCAAACTTTTCACATGCTAATGTG	TGTGATGGAAGTTAGAGGGT	TGTGATGGAAGTTAGAGGGT	TGTGATGGAAGTTAGAGGGTTTTTGTGATGGAAGTTAGAGGGTTTTGTAGCAAACTTTTCACATGCTAATGTG
NCOA3	57	2	TTTTAAAGTACTGGTGTCACCCTTTGC	AGAGTGAGTAGTAGTGGAGT	AGAGTGAGTAGTAGTGGAGT	AGAGTGAGTAGTAGTGGAGTTTTAGAGTGAGTAGTAGTGGAGTTTTTTTTAAAGTACTGGTGTCACCCTTTGC
NCOA3	58	2	AAAATAAACTTCTGAAAACCCAAGGCC	TGTGATGGAAGTTAGAGGGT	TGTGATGGAAGTTAGAGGGT	TGTGATGGAAGTTAGAGGGTTTTTGTGATGGAAGTTAGAGGGTTTTAAAATAAACTTCTGAAAACCCAAGGCC
NCOA3	59	2	GGCTACCAGTGGAAGAGACATCCCT	AGAGTGAGTAGTAGTGGAGT	AGAGTGAGTAGTAGTGGAGT	AGAGTGAGTAGTAGTGGAGTTTTAGAGTGAGTAGTAGTGGAGTTTTGGCTACCAGTGGAAGAGACATCCCT
NCOA3	60	2	GGGTAGTGCTCCACAGCTTTTCCTT	TGTGATGGAAGTTAGAGGGT	TGTGATGGAAGTTAGAGGGT	TGTGATGGAAGTTAGAGGGTTTTTGTGATGGAAGTTAGAGGGTTTTGGGTAGTGCTCCACAGCTTTTCCTT
NCOA3	61	2	AAGAGAATCTTTTGGATTTTAAGCAGTCC	AGAGTGAGTAGTAGTGGAGT	AGAGTGAGTAGTAGTGGAGT	AGAGTGAGTAGTAGTGGAGTTTTAGAGTGAGTAGTAGTGGAGTTTTAAGAGAATCTTTTGGATTTTAAGCAGTCC
NCOA3	62	2	TAATAGCAATTCATGGGCTGTGTGT	TGTGATGGAAGTTAGAGGGT	TGTGATGGAAGTTAGAGGGT	TGTGATGGAAGTTAGAGGGTTTTTGTGATGGAAGTTAGAGGGTTTTTAATAGCAATTCATGGGCTGTGTGT
NCOA3	63	2	GCTAAGACCTGAATCCCATATTGAGA	AGAGTGAGTAGTAGTGGAGT	AGAGTGAGTAGTAGTGGAGT	AGAGTGAGTAGTAGTGGAGTTTTAGAGTGAGTAGTAGTGGAGTTTTGCTAAGACCTGAATCCCATATTGAGA
NCOA3	64	2	GAGTAGAATCCTTGGTGTGGTTTCT	TGTGATGGAAGTTAGAGGGT	TGTGATGGAAGTTAGAGGGT	TGTGATGGAAGTTAGAGGGTTTTTGTGATGGAAGTTAGAGGGTTTTGAGTAGAATCCTTGGTGTGGTTTCT
NCOA3	65	2	TTGACACCTGTTTTAGTCAGTTGGG	AGAGTGAGTAGTAGTGGAGT	AGAGTGAGTAGTAGTGGAGT	AGAGTGAGTAGTAGTGGAGTTTTAGAGTGAGTAGTAGTGGAGTTTTTTGACACCTGTTTTAGTCAGTTGGG
NCOA3	66	2	TCCCTTTATCTGGGTTAATTCATTTGGT	TGTGATGGAAGTTAGAGGGT	TGTGATGGAAGTTAGAGGGT	TGTGATGGAAGTTAGAGGGTTTTTGTGATGGAAGTTAGAGGGTTTTTCCCTTTATCTGGGTTAATTCATTTGGT
NCOA3	67	2	CTGTGAATTTCAGAGGTCTCTGCTA	AGAGTGAGTAGTAGTGGAGT	AGAGTGAGTAGTAGTGGAGT	AGAGTGAGTAGTAGTGGAGTTTTAGAGTGAGTAGTAGTGGAGTTTTCTGTGAATTTCAGAGGTCTCTGCTA
NCOA3	68	2	TGGTATCATTTTCTAGCAATAACTGAGAGC	TGTGATGGAAGTTAGAGGGT	TGTGATGGAAGTTAGAGGGT	TGTGATGGAAGTTAGAGGGTTTTTGTGATGGAAGTTAGAGGGTTTTTGGTATCATTTTCTAGCAATAACTGAGAGC
NCOA3	69	2	TCTTTGATATGCTTACGAGTAAGTGAATCC	AGAGTGAGTAGTAGTGGAGT	AGAGTGAGTAGTAGTGGAGT	AGAGTGAGTAGTAGTGGAGTTTTAGAGTGAGTAGTAGTGGAGTTTTTCTTTGATATGCTTACGAGTAAGTGAATCC
NCOA3	70	2	TAAATCCGAAAACTTCCATTGTAGTGG	TGTGATGGAAGTTAGAGGGT	TGTGATGGAAGTTAGAGGGT	TGTGATGGAAGTTAGAGGGTTTTTGTGATGGAAGTTAGAGGGTTTTTAAATCCGAAAACTTCCATTGTAGTGG
NCOA3	71	2	ACAGAGGAAGAACCAGGTCAGTCTG	AGAGTGAGTAGTAGTGGAGT	AGAGTGAGTAGTAGTGGAGT	AGAGTGAGTAGTAGTGGAGTTTTAGAGTGAGTAGTAGTGGAGTTTTACAGAGGAAGAACCAGGTCAGTCTG
NCOA3	72	2	TTTTCAGCTCAATTGTATCTGACCCT	TGTGATGGAAGTTAGAGGGT	TGTGATGGAAGTTAGAGGGT	TGTGATGGAAGTTAGAGGGTTTTTGTGATGGAAGTTAGAGGGTTTTTTTTCAGCTCAATTGTATCTGACCCT
NCOA3	73	2	TTTTAGGTAATTCTTTGTACTCCTGCTGT	AGAGTGAGTAGTAGTGGAGT	AGAGTGAGTAGTAGTGGAGT	AGAGTGAGTAGTAGTGGAGTTTTAGAGTGAGTAGTAGTGGAGTTTTTTTTAGGTAATTCTTTGTACTCCTGCTGT
NCOA3	74	2	TTTTCAAACCTTGGTATCTGTTGGGT	TGTGATGGAAGTTAGAGGGT	TGTGATGGAAGTTAGAGGGT	TGTGATGGAAGTTAGAGGGTTTTTGTGATGGAAGTTAGAGGGTTTTTTTTCAAACCTTGGTATCTGTTGGGT
NCOA3	75	2	GGGTAGGGTATTACAGAAGATAATTGGC	AGAGTGAGTAGTAGTGGAGT	AGAGTGAGTAGTAGTGGAGT	AGAGTGAGTAGTAGTGGAGTTTTAGAGTGAGTAGTAGTGGAGTTTTGGGTAGGGTATTACAGAAGATAATTGGC
NCOA3	76	2	TGTCCTAGAAGTTCTTTGATCCAGAG	TGTGATGGAAGTTAGAGGGT	TGTGATGGAAGTTAGAGGGT	TGTGATGGAAGTTAGAGGGTTTTTGTGATGGAAGTTAGAGGGTTTTTGTCCTAGAAGTTCTTTGATCCAGAG
NCOA3	77	2	CCAGTTACATGTATGCCTGCCCAGT	AGAGTGAGTAGTAGTGGAGT	AGAGTGAGTAGTAGTGGAGT	AGAGTGAGTAGTAGTGGAGTTTTAGAGTGAGTAGTAGTGGAGTTTTCCAGTTACATGTATGCCTGCCCAGT
NCOA3	78	2	TTTGCAGAAGCTGTGAGTTTTGTTC	TGTGATGGAAGTTAGAGGGT	TGTGATGGAAGTTAGAGGGT	TGTGATGGAAGTTAGAGGGTTTTTGTGATGGAAGTTAGAGGGTTTTTTTGCAGAAGCTGTGAGTTTTGTTC
NCOA3	79	2	TTGATTTATTGTTTTCAACTCCAAGGCAC	AGAGTGAGTAGTAGTGGAGT	AGAGTGAGTAGTAGTGGAGT	AGAGTGAGTAGTAGTGGAGTTTTAGAGTGAGTAGTAGTGGAGTTTTTTGATTTATTGTTTTCAACTCCAAGGCAC
NCOA3	80	2	TTAATAAACGAGCAGGGTGTTTTCTC	TGTGATGGAAGTTAGAGGGT	TGTGATGGAAGTTAGAGGGT	TGTGATGGAAGTTAGAGGGTTTTTGTGATGGAAGTTAGAGGGTTTTTTAATAAACGAGCAGGGTGTTTTCTC
POLR2A	1	3	ACTGGACTCTCTTGATGGTGCGCAGC	AGGGTGTGTTTGTAAAGGGT	AGGGTGTGTTTGTAAAGGGT	AGGGTGTGTTTGTAAAGGGTTTTAGGGTGTGTTTGTAAAGGGTTTTACTGGACTCTCTTGATGGTGCGCAGC
POLR2A	2	3	TTGATGCCACCCTCCGTCACAGACAT	GGGATGTATTGAAGGAGGAT	GGGATGTATTGAAGGAGGAT	GGGATGTATTGAAGGAGGATTTTGGGATGTATTGAAGGAGGATTTTTTGATGCCACCCTCCGTCACAGACAT
POLR2A	3	3	AGGAAGCCCACGTGAAACACAGGCTT	AGGGTGTGTTTGTAAAGGGT	AGGGTGTGTTTGTAAAGGGT	AGGGTGTGTTTGTAAAGGGTTTTAGGGTGTGTTTGTAAAGGGTTTTAGGAAGCCCACGTGAAACACAGGCTT
POLR2A	4	3	CACAAGCAGTTTGGAGCAGAAGAAGC	GGGATGTATTGAAGGAGGAT	GGGATGTATTGAAGGAGGAT	GGGATGTATTGAAGGAGGATTTTGGGATGTATTGAAGGAGGATTTTCACAAGCAGTTTGGAGCAGAAGAAGC
POLR2A	5	3	GGATATCCTTGATCTTTGGGTTGTTAGA	AGGGTGTGTTTGTAAAGGGT	AGGGTGTGTTTGTAAAGGGT	AGGGTGTGTTTGTAAAGGGTTTTAGGGTGTGTTTGTAAAGGGTTTTGGATATCCTTGATCTTTGGGTTGTTAGA
POLR2A	6	3	TTGCAAAGGTCGTAGACATGTGTGAG	GGGATGTATTGAAGGAGGAT	GGGATGTATTGAAGGAGGAT	GGGATGTATTGAAGGAGGATTTTGGGATGTATTGAAGGAGGATTTTTTGCAAAGGTCGTAGACATGTGTGAG
POLR2A	7	3	ACCGAACTTGTTGTCCATCTCCTCCC	AGGGTGTGTTTGTAAAGGGT	AGGGTGTGTTTGTAAAGGGT	AGGGTGTGTTTGTAAAGGGTTTTAGGGTGTGTTTGTAAAGGGTTTTACCGAACTTGTTGTCCATCTCCTCCC
POLR2A	8	3	CATACAGCTCTAGGCCAGAACGCCGG	GGGATGTATTGAAGGAGGAT	GGGATGTATTGAAGGAGGAT	GGGATGTATTGAAGGAGGATTTTGGGATGTATTGAAGGAGGATTTTCATACAGCTCTAGGCCAGAACGCCGG
POLR2A	9	3	AGAGTCCTCATTAACGTGCTTCCATT	AGGGTGTGTTTGTAAAGGGT	AGGGTGTGTTTGTAAAGGGT	AGGGTGTGTTTGTAAAGGGTTTTAGGGTGTGTTTGTAAAGGGTTTTAGAGTCCTCATTAACGTGCTTCCATT
POLR2A	10	3	AGATGCGTTTGAAGATCTCATGCACT	GGGATGTATTGAAGGAGGAT	GGGATGTATTGAAGGAGGAT	GGGATGTATTGAAGGAGGATTTTGGGATGTATTGAAGGAGGATTTTAGATGCGTTTGAAGATCTCATGCACT
POLR2A	11	3	CATGCCCAGCACAAAACACTCCTCAT	AGGGTGTGTTTGTAAAGGGT	AGGGTGTGTTTGTAAAGGGT	AGGGTGTGTTTGTAAAGGGTTTTAGGGTGTGTTTGTAAAGGGTTTTCATGCCCAGCACAAAACACTCCTCAT
POLR2A	12	3	TTCACGATGTCAGCCAGTTTGTGAGT	GGGATGTATTGAAGGAGGAT	GGGATGTATTGAAGGAGGAT	GGGATGTATTGAAGGAGGATTTTGGGATGTATTGAAGGAGGATTTTTTCACGATGTCAGCCAGTTTGTGAGT
POLR2A	13	3	GCTCATTGCGCCGCAGCTGATTGTTG	AGGGTGTGTTTGTAAAGGGT	AGGGTGTGTTTGTAAAGGGT	AGGGTGTGTTTGTAAAGGGTTTTAGGGTGTGTTTGTAAAGGGTTTTGCTCATTGCGCCGCAGCTGATTGTTG
POLR2A	14	3	CAACCGCTGCTTCAGGGACTTGAGGG	GGGATGTATTGAAGGAGGAT	GGGATGTATTGAAGGAGGAT	GGGATGTATTGAAGGAGGATTTTGGGATGTATTGAAGGAGGATTTTCAACCGCTGCTTCAGGGACTTGAGGG
POLR2A	15	3	TCTTTTGCCCATCAGGTTCCCTCGCA	AGGGTGTGTTTGTAAAGGGT	AGGGTGTGTTTGTAAAGGGT	AGGGTGTGTTTGTAAAGGGTTTTAGGGTGTGTTTGTAAAGGGTTTTTCTTTTGCCCATCAGGTTCCCTCGCA
POLR2A	16	3	CAAAGGTCATGTTGGCAGCAATGGAG	GGGATGTATTGAAGGAGGAT	GGGATGTATTGAAGGAGGAT	GGGATGTATTGAAGGAGGATTTTGGGATGTATTGAAGGAGGATTTTCAAAGGTCATGTTGGCAGCAATGGAG
POLR2A	17	3	TGATGTACTTGGCGCCTGGGTACTGG	AGGGTGTGTTTGTAAAGGGT	AGGGTGTGTTTGTAAAGGGT	AGGGTGTGTTTGTAAAGGGTTTTAGGGTGTGTTTGTAAAGGGTTTTTGATGTACTTGGCGCCTGGGTACTGG
POLR2A	18	3	TAGCCGGTCTGCAGGTGAAGGTCACTG	GGGATGTATTGAAGGAGGAT	GGGATGTATTGAAGGAGGAT	GGGATGTATTGAAGGAGGATTTTGGGATGTATTGAAGGAGGATTTTTAGCCGGTCTGCAGGTGAAGGTCACTG
POLR2A	19	3	CTGCCGGTTGAAGATAACAATGTCCC	AGGGTGTGTTTGTAAAGGGT	AGGGTGTGTTTGTAAAGGGT	AGGGTGTGTTTGTAAAGGGTTTTAGGGTGTGTTTGTAAAGGGTTTTCTGCCGGTTGAAGATAACAATGTCCC
POLR2A	20	3	TAGACCATGGGAGAATGCGGACCCGA	GGGATGTATTGAAGGAGGAT	GGGATGTATTGAAGGAGGAT	GGGATGTATTGAAGGAGGATTTTGGGATGTATTGAAGGAGGATTTTTAGACCATGGGAGAATGCGGACCCGA
POLR2A	21	3	TGGCAGGTGCAAGTTCATCTCATCCC	AGGGTGTGTTTGTAAAGGGT	AGGGTGTGTTTGTAAAGGGT	AGGGTGTGTTTGTAAAGGGTTTTAGGGTGTGTTTGTAAAGGGTTTTTGGCAGGTGCAAGTTCATCTCATCCC
POLR2A	22	3	CAATACCCATGACAGGCCGATTGCTC	GGGATGTATTGAAGGAGGAT	GGGATGTATTGAAGGAGGAT	GGGATGTATTGAAGGAGGATTTTGGGATGTATTGAAGGAGGATTTTCAATACCCATGACAGGCCGATTGCTC
POLR2A	23	3	TTTGCGCACTGCTGTGAGTGTGTCCT	AGGGTGTGTTTGTAAAGGGT	AGGGTGTGTTTGTAAAGGGT	AGGGTGTGTTTGTAAAGGGTTTTAGGGTGTGTTTGTAAAGGGTTTTTTTGCGCACTGCTGTGAGTGTGTCCT
POLR2A	24	3	GGAACATCAGGAGGTTCATCACTTCA	GGGATGTATTGAAGGAGGAT	GGGATGTATTGAAGGAGGAT	GGGATGTATTGAAGGAGGATTTTGGGATGTATTGAAGGAGGATTTTGGAACATCAGGAGGTTCATCACTTCA
POLR2A	25	3	ACAATTGATGTGACCAGGTATGATGAG	AGGGTGTGTTTGTAAAGGGT	AGGGTGTGTTTGTAAAGGGT	AGGGTGTGTTTGTAAAGGGTTTTAGGGTGTGTTTGTAAAGGGTTTTACAATTGATGTGACCAGGTATGATGAG
POLR2A	26	3	GGAGAGATGTGCTTGTAAGGGCCACT	GGGATGTATTGAAGGAGGAT	GGGATGTATTGAAGGAGGAT	GGGATGTATTGAAGGAGGATTTTGGGATGTATTGAAGGAGGATTTTGGAGAGATGTGCTTGTAAGGGCCACT
POLR2A	27	3	CTTACACAGGATGCCCATGATCAGCT	AGGGTGTGTTTGTAAAGGGT	AGGGTGTGTTTGTAAAGGGT	AGGGTGTGTTTGTAAAGGGTTTTAGGGTGTGTTTGTAAAGGGTTTTCTTACACAGGATGCCCATGATCAGCT
POLR2A	28	3	GACAGTCTGAATGTTGGAGTAGAAGA	GGGATGTATTGAAGGAGGAT	GGGATGTATTGAAGGAGGAT	GGGATGTATTGAAGGAGGATTTTGGGATGTATTGAAGGAGGATTTTGACAGTCTGAATGTTGGAGTAGAAGA
POLR2A	29	3	TGACCCTCGATGAGGAGCCAGTTGTT	AGGGTGTGTTTGTAAAGGGT	AGGGTGTGTTTGTAAAGGGT	AGGGTGTGTTTGTAAAGGGTTTTAGGGTGTGTTTGTAAAGGGTTTTTGACCCTCGATGAGGAGCCAGTTGTT
POLR2A	30	3	GCCTTCTTAATAGTGTTCTGAATGTCCTG	GGGATGTATTGAAGGAGGAT	GGGATGTATTGAAGGAGGAT	GGGATGTATTGAAGGAGGATTTTGGGATGTATTGAAGGAGGATTTTGCCTTCTTAATAGTGTTCTGAATGTCCTG
POLR2A	31	3	TCAAACGTCTGCCGCAGAGTGTTCCC	AGGGTGTGTTTGTAAAGGGT	AGGGTGTGTTTGTAAAGGGT	AGGGTGTGTTTGTAAAGGGTTTTAGGGTGTGTTTGTAAAGGGTTTTTCAAACGTCTGCCGCAGAGTGTTCCC
POLR2A	32	3	CTGAGCAGAGGAGCCAGTCTTGTCTC	GGGATGTATTGAAGGAGGAT	GGGATGTATTGAAGGAGGAT	GGGATGTATTGAAGGAGGATTTTGGGATGTATTGAAGGAGGATTTTCTGAGCAGAGGAGCCAGTCTTGTCTC
POLR2A	33	3	ACTTGAAGTTATTGTATTCAGACAGGGA	AGGGTGTGTTTGTAAAGGGT	AGGGTGTGTTTGTAAAGGGT	AGGGTGTGTTTGTAAAGGGTTTTAGGGTGTGTTTGTAAAGGGTTTTACTTGAAGTTATTGTATTCAGACAGGGA
POLR2A	34	3	CAAATGGAATCCGCTTGCCCTCGACG	GGGATGTATTGAAGGAGGAT	GGGATGTATTGAAGGAGGAT	GGGATGTATTGAAGGAGGATTTTGGGATGTATTGAAGGAGGATTTTCAAATGGAATCCGCTTGCCCTCGACG
POLR2A	35	3	GAAGTGAGGCAGAGTCCGGTGCTTGA	AGGGTGTGTTTGTAAAGGGT	AGGGTGTGTTTGTAAAGGGT	AGGGTGTGTTTGTAAAGGGTTTTAGGGTGTGTTTGTAAAGGGTTTTGAAGTGAGGCAGAGTCCGGTGCTTGA
POLR2A	36	3	CGGCTAGGTAGGAGTTCTCCACAAAG	GGGATGTATTGAAGGAGGAT	GGGATGTATTGAAGGAGGAT	GGGATGTATTGAAGGAGGATTTTGGGATGTATTGAAGGAGGATTTTCGGCTAGGTAGGAGTTCTCCACAAAG
POLR2A	37	3	ACTTCACCATCACTGACTCCATGGAC	AGGGTGTGTTTGTAAAGGGT	AGGGTGTGTTTGTAAAGGGT	AGGGTGTGTTTGTAAAGGGTTTTAGGGTGTGTTTGTAAAGGGTTTTACTTCACCATCACTGACTCCATGGAC
POLR2A	38	3	AGGTTCTGGAACTCAACGCTCTCGCC	GGGATGTATTGAAGGAGGAT	GGGATGTATTGAAGGAGGAT	GGGATGTATTGAAGGAGGATTTTGGGATGTATTGAAGGAGGATTTTAGGTTCTGGAACTCAACGCTCTCGCC
POLR2A	39	3	CCTTCACCAGGTCCTCCTGCAGAGTG	AGGGTGTGTTTGTAAAGGGT	AGGGTGTGTTTGTAAAGGGT	AGGGTGTGTTTGTAAAGGGTTTTAGGGTGTGTTTGTAAAGGGTTTTCCTTCACCAGGTCCTCCTGCAGAGTG
POLR2A	40	3	CGCATCCGCTCAAATTCCCGCTCCAA	GGGATGTATTGAAGGAGGAT	GGGATGTATTGAAGGAGGAT	GGGATGTATTGAAGGAGGATTTTGGGATGTATTGAAGGAGGATTTTCGCATCCGCTCAAATTCCCGCTCCAA
POLR2A	41	3	AGATGACCCTGAGCACCTCCCGATCC	AGGGTGTGTTTGTAAAGGGT	AGGGTGTGTTTGTAAAGGGT	AGGGTGTGTTTGTAAAGGGTTTTAGGGTGTGTTTGTAAAGGGTTTTAGATGACCCTGAGCACCTCCCGATCC
POLR2A	42	3	GTGGGTTGATGTGGAAGATTTTCTGA	GGGATGTATTGAAGGAGGAT	GGGATGTATTGAAGGAGGAT	GGGATGTATTGAAGGAGGATTTTGGGATGTATTGAAGGAGGATTTTGTGGGTTGATGTGGAAGATTTTCTGA
POLR2A	43	3	TCACAATCACCAGCTTCTTGCTCAAT	AGGGTGTGTTTGTAAAGGGT	AGGGTGTGTTTGTAAAGGGT	AGGGTGTGTTTGTAAAGGGTTTTAGGGTGTGTTTGTAAAGGGTTTTTCACAATCACCAGCTTCTTGCTCAAT
POLR2A	44	3	ATGTTGAAGAGCAGCGTGGCATTTTC	GGGATGTATTGAAGGAGGAT	GGGATGTATTGAAGGAGGAT	GGGATGTATTGAAGGAGGATTTTGGGATGTATTGAAGGAGGATTTTATGTTGAAGAGCAGCGTGGCATTTTC
POLR2A	45	3	CCACTGAGCCGAAACTCCTCTGCCAT	AGGGTGTGTTTGTAAAGGGT	AGGGTGTGTTTGTAAAGGGT	AGGGTGTGTTTGTAAAGGGTTTTAGGGTGTGTTTGTAAAGGGTTTTCCACTGAGCCGAAACTCCTCTGCCAT
POLR2A	46	3	TCTGGGTGGCAGGTTCTCCAAGGGAC	GGGATGTATTGAAGGAGGAT	GGGATGTATTGAAGGAGGAT	GGGATGTATTGAAGGAGGATTTTGGGATGTATTGAAGGAGGATTTTTCTGGGTGGCAGGTTCTCCAAGGGAC
POLR2A	47	3	ACCAGCATAGTGGAAGGTATTCAAGG	AGGGTGTGTTTGTAAAGGGT	AGGGTGTGTTTGTAAAGGGT	AGGGTGTGTTTGTAAAGGGTTTTAGGGTGTGTTTGTAAAGGGTTTTACCAGCATAGTGGAAGGTATTCAAGG
POLR2A	48	3	AAATGTTGATGAGCTCCTTAAGTCGG	GGGATGTATTGAAGGAGGAT	GGGATGTATTGAAGGAGGAT	GGGATGTATTGAAGGAGGATTTTGGGATGTATTGAAGGAGGATTTTAAATGTTGATGAGCTCCTTAAGTCGG
POLR2A	49	3	AGTAAGCGAAGGAGTCTTTGGCTTCT	AGGGTGTGTTTGTAAAGGGT	AGGGTGTGTTTGTAAAGGGT	AGGGTGTGTTTGTAAAGGGTTTTAGGGTGTGTTTGTAAAGGGTTTTAGTAAGCGAAGGAGTCTTTGGCTTCT
POLR2A	50	3	TATGCTCCAGACGGCACAGAATATCC	GGGATGTATTGAAGGAGGAT	GGGATGTATTGAAGGAGGAT	GGGATGTATTGAAGGAGGATTTTGGGATGTATTGAAGGAGGATTTTTATGCTCCAGACGGCACAGAATATCC
POLR2A	51	3	TGTGTTGGCAGTCACCTTCCTCAACG	AGGGTGTGTTTGTAAAGGGT	AGGGTGTGTTTGTAAAGGGT	AGGGTGTGTTTGTAAAGGGTTTTAGGGTGTGTTTGTAAAGGGTTTTTGTGTTGGCAGTCACCTTCCTCAACG
POLR2A	52	3	CAAAGTCAGGCATTTCATAGTAGACATTC	GGGATGTATTGAAGGAGGAT	GGGATGTATTGAAGGAGGAT	GGGATGTATTGAAGGAGGATTTTGGGATGTATTGAAGGAGGATTTTCAAAGTCAGGCATTTCATAGTAGACATTC
POLR2A	53	3	AGTCATGTGCTTCCGATCCAGCTCCA	AGGGTGTGTTTGTAAAGGGT	AGGGTGTGTTTGTAAAGGGT	AGGGTGTGTTTGTAAAGGGTTTTAGGGTGTGTTTGTAAAGGGTTTTAGTCATGTGCTTCCGATCCAGCTCCA
POLR2A	54	3	GCATTGTCATCATTAAAGATGCAGTTCA	GGGATGTATTGAAGGAGGAT	GGGATGTATTGAAGGAGGAT	GGGATGTATTGAAGGAGGATTTTGGGATGTATTGAAGGAGGATTTTGCATTGTCATCATTAAAGATGCAGTTCA
POLR2A	55	3	TGATGCGAATACGGAGCACCAGCTTC	AGGGTGTGTTTGTAAAGGGT	AGGGTGTGTTTGTAAAGGGT	AGGGTGTGTTTGTAAAGGGTTTTAGGGTGTGTTTGTAAAGGGTTTTTGATGCGAATACGGAGCACCAGCTTC
POLR2A	56	3	TCATCCATCTTGTCCACCACCTCTTC	GGGATGTATTGAAGGAGGAT	GGGATGTATTGAAGGAGGAT	GGGATGTATTGAAGGAGGATTTTGGGATGTATTGAAGGAGGATTTTTCATCCATCTTGTCCACCACCTCTTC
POLR2A	57	3	ATGTTGGACTCGATGCAGCGCAGGAA	AGGGTGTGTTTGTAAAGGGT	AGGGTGTGTTTGTAAAGGGT	AGGGTGTGTTTGTAAAGGGTTTTAGGGTGTGTTTGTAAAGGGTTTTATGTTGGACTCGATGCAGCGCAGGAA
POLR2A	58	3	CCACTCCTGCAGGGCCTTGAATTCCC	GGGATGTATTGAAGGAGGAT	GGGATGTATTGAAGGAGGAT	GGGATGTATTGAAGGAGGATTTTGGGATGTATTGAAGGAGGATTTTCCACTCCTGCAGGGCCTTGAATTCCC
POLR2A	59	3	CTCACTCAGCACCCGCATCAAGCTCA	AGGGTGTGTTTGTAAAGGGT	AGGGTGTGTTTGTAAAGGGT	AGGGTGTGTTTGTAAAGGGTTTTAGGGTGTGTTTGTAAAGGGTTTTCTCACTCAGCACCCGCATCAAGCTCA
POLR2A	60	3	AGATGACGTGGTACAGCTCCCGCTCC	GGGATGTATTGAAGGAGGAT	GGGATGTATTGAAGGAGGAT	GGGATGTATTGAAGGAGGATTTTGGGATGTATTGAAGGAGGATTTTAGATGACGTGGTACAGCTCCCGCTCC
POLR2A	61	3	TCGGTAATTGACATAGGAGCCATCAA	AGGGTGTGTTTGTAAAGGGT	AGGGTGTGTTTGTAAAGGGT	AGGGTGTGTTTGTAAAGGGTTTTAGGGTGTGTTTGTAAAGGGTTTTTCGGTAATTGACATAGGAGCCATCAA
POLR2A	62	3	TTCATGAGTGGTCCTGTGTCCTGGCG	GGGATGTATTGAAGGAGGAT	GGGATGTATTGAAGGAGGAT	GGGATGTATTGAAGGAGGATTTTGGGATGTATTGAAGGAGGATTTTTTCATGAGTGGTCCTGTGTCCTGGCG
POLR2A	63	3	GCCCAGCATGATATTCTCAGAGACCC	AGGGTGTGTTTGTAAAGGGT	AGGGTGTGTTTGTAAAGGGT	AGGGTGTGTTTGTAAAGGGTTTTAGGGTGTGTTTGTAAAGGGTTTTGCCCAGCATGATATTCTCAGAGACCC
POLR2A	64	3	CCCTGGTTCCAAGGTGTCATGGCAGG	GGGATGTATTGAAGGAGGAT	GGGATGTATTGAAGGAGGAT	GGGATGTATTGAAGGAGGATTTTGGGATGTATTGAAGGAGGATTTTCCCTGGTTCCAAGGTGTCATGGCAGG
POLR2A	65	3	GTGACGTTGGCGAGTAGCTGGGAGAC	AGGGTGTGTTTGTAAAGGGT	AGGGTGTGTTTGTAAAGGGT	AGGGTGTGTTTGTAAAGGGTTTTAGGGTGTGTTTGTAAAGGGTTTTGTGACGTTGGCGAGTAGCTGGGAGAC
POLR2A	66	3	GGGTGATGTGGGACTATAGTTGGGAC	GGGATGTATTGAAGGAGGAT	GGGATGTATTGAAGGAGGAT	GGGATGTATTGAAGGAGGATTTTGGGATGTATTGAAGGAGGATTTTGGGTGATGTGGGACTATAGTTGGGAC
POLR2A	67	3	GAGTAGCTGGGTGACGTTGGCGAATA	AGGGTGTGTTTGTAAAGGGT	AGGGTGTGTTTGTAAAGGGT	AGGGTGTGTTTGTAAAGGGTTTTAGGGTGTGTTTGTAAAGGGTTTTGAGTAGCTGGGTGACGTTGGCGAATA
POLR2A	68	3	CGAGTAGCTGGGAGATGTCGGCGAGT	GGGATGTATTGAAGGAGGAT	GGGATGTATTGAAGGAGGAT	GGGATGTATTGAAGGAGGATTTTGGGATGTATTGAAGGAGGATTTTCGAGTAGCTGGGAGATGTCGGCGAGT
POLR2A	69	3	GAAGTGGGAGAATAGCTGGGTGAAGT	AGGGTGTGTTTGTAAAGGGT	AGGGTGTGTTTGTAAAGGGT	AGGGTGTGTTTGTAAAGGGTTTTAGGGTGTGTTTGTAAAGGGTTTTGAAGTGGGAGAATAGCTGGGTGAAGT
POLR2A	70	3	TAGTTCGGGCTGGTGGGTGAGTAACT	GGGATGTATTGAAGGAGGAT	GGGATGTATTGAAGGAGGAT	GGGATGTATTGAAGGAGGATTTTGGGATGTATTGAAGGAGGATTTTTAGTTCGGGCTGGTGGGTGAGTAACT
POLR2A	71	3	GATGTCGGGCTGTAGCTGGGTGATGT	AGGGTGTGTTTGTAAAGGGT	AGGGTGTGTTTGTAAAGGGT	AGGGTGTGTTTGTAAAGGGTTTTAGGGTGTGTTTGTAAAGGGTTTTGATGTCGGGCTGTAGCTGGGTGATGT
POLR2A	72	3	TGGGCTGTAGTTAGGGCTGGTAGGTG	GGGATGTATTGAAGGAGGAT	GGGATGTATTGAAGGAGGAT	GGGATGTATTGAAGGAGGATTTTGGGATGTATTGAAGGAGGATTTTTGGGCTGTAGTTAGGGCTGGTAGGTG
POLR2A	73	3	GGTGATGTTGGAGAGTAGCTTGGAGA	AGGGTGTGTTTGTAAAGGGT	AGGGTGTGTTTGTAAAGGGT	AGGGTGTGTTTGTAAAGGGTTTTAGGGTGTGTTTGTAAAGGGTTTTGGTGATGTTGGAGAGTAGCTTGGAGA
POLR2A	74	3	TGGGACTGTAAGAAGGACTGGTTGGG	GGGATGTATTGAAGGAGGAT	GGGATGTATTGAAGGAGGAT	GGGATGTATTGAAGGAGGATTTTGGGATGTATTGAAGGAGGATTTTTGGGACTGTAAGAAGGACTGGTTGGG
POLR2A	75	3	GAATAGGTGGGACTGGTAGGCGAGTA	AGGGTGTGTTTGTAAAGGGT	AGGGTGTGTTTGTAAAGGGT	AGGGTGTGTTTGTAAAGGGTTTTAGGGTGTGTTTGTAAAGGGTTTTGAATAGGTGGGACTGGTAGGCGAGTA
POLR2A	76	3	GATAGCCGGGCTTGTGAGACTGTAGG	GGGATGTATTGAAGGAGGAT	GGGATGTATTGAAGGAGGAT	GGGATGTATTGAAGGAGGATTTTGGGATGTATTGAAGGAGGATTTTGATAGCCGGGCTTGTGAGACTGTAGG
POLR2A	77	3	CAGTTCTCCTCGTCACTGTCATCCGG	AGGGTGTGTTTGTAAAGGGT	AGGGTGTGTTTGTAAAGGGT	AGGGTGTGTTTGTAAAGGGTTTTAGGGTGTGTTTGTAAAGGGTTTTCAGTTCTCCTCGTCACTGTCATCCGG
MTOR	1	4	ACTGGCAAACTGCTGCAGGACGCTC	AGAGTGAGTAGTAGTGGAGT	AGAGTGAGTAGTAGTGGAGT	AGAGTGAGTAGTAGTGGAGTTTTAGAGTGAGTAGTAGTGGAGTTTTACTGGCAAACTGCTGCAGGACGCTC
MTOR	2	4	TGGTTTCCTCATTCCGGCTCTTTAG	ATAGGAAATGGTGGTAGTGT	ATAGGAAATGGTGGTAGTGT	ATAGGAAATGGTGGTAGTGTTTTATAGGAAATGGTGGTAGTGTTTTTGGTTTCCTCATTCCGGCTCTTTAG
MTOR	3	4	CCATGACAACTGGGTCATTGGAGGG	AGAGTGAGTAGTAGTGGAGT	AGAGTGAGTAGTAGTGGAGT	AGAGTGAGTAGTAGTGGAGTTTTAGAGTGAGTAGTAGTGGAGTTTTCCATGACAACTGGGTCATTGGAGGG
MTOR	4	4	GGCAAGACGGCCAATGGCCTTGGAT	ATAGGAAATGGTGGTAGTGT	ATAGGAAATGGTGGTAGTGT	ATAGGAAATGGTGGTAGTGTTTTATAGGAAATGGTGGTAGTGTTTTGGCAAGACGGCCAATGGCCTTGGAT
MTOR	5	4	TTCCAGGGCTCGCTTCACCTCAAAT	AGAGTGAGTAGTAGTGGAGT	AGAGTGAGTAGTAGTGGAGT	AGAGTGAGTAGTAGTGGAGTTTTAGAGTGAGTAGTAGTGGAGTTTTTTCCAGGGCTCGCTTCACCTCAAAT
MTOR	6	4	TTGCTGGAAGAAGAAGGTAGGGACG	ATAGGAAATGGTGGTAGTGT	ATAGGAAATGGTGGTAGTGT	ATAGGAAATGGTGGTAGTGTTTTATAGGAAATGGTGGTAGTGTTTTTTGCTGGAAGAAGAAGGTAGGGACG
MTOR	7	4	ATCAGACAGGCACGAAGGGCGGCTA	AGAGTGAGTAGTAGTGGAGT	AGAGTGAGTAGTAGTGGAGT	AGAGTGAGTAGTAGTGGAGTTTTAGAGTGAGTAGTAGTGGAGTTTTATCAGACAGGCACGAAGGGCGGCTA
MTOR	8	4	CTCCTTCGGCTCACGCTGGGTTGTG	ATAGGAAATGGTGGTAGTGT	ATAGGAAATGGTGGTAGTGT	ATAGGAAATGGTGGTAGTGTTTTATAGGAAATGGTGGTAGTGTTTTCTCCTTCGGCTCACGCTGGGTTGTG
MTOR	9	4	AGGCTCCATGGATCCGATCATCCCG	AGAGTGAGTAGTAGTGGAGT	AGAGTGAGTAGTAGTGGAGT	AGAGTGAGTAGTAGTGGAGTTTTAGAGTGAGTAGTAGTGGAGTTTTAGGCTCCATGGATCCGATCATCCCG
MTOR	10	4	ATTCGGACCAGCTCGTTAAGGATCA	ATAGGAAATGGTGGTAGTGT	ATAGGAAATGGTGGTAGTGT	ATAGGAAATGGTGGTAGTGTTTTATAGGAAATGGTGGTAGTGTTTTATTCGGACCAGCTCGTTAAGGATCA
MTOR	11	4	TCTTTGCAGTACTTGTCGTGTACCA	AGAGTGAGTAGTAGTGGAGT	AGAGTGAGTAGTAGTGGAGT	AGAGTGAGTAGTAGTGGAGTTTTAGAGTGAGTAGTAGTGGAGTTTTTCTTTGCAGTACTTGTCGTGTACCA
MTOR	12	4	ACGAGGTTTTGTTCCGAAGCCCATG	ATAGGAAATGGTGGTAGTGT	ATAGGAAATGGTGGTAGTGT	ATAGGAAATGGTGGTAGTGTTTTATAGGAAATGGTGGTAGTGTTTTACGAGGTTTTGTTCCGAAGCCCATG
MTOR	13	4	TGAGGCCTTGGTGAGAGCTGTACCC	AGAGTGAGTAGTAGTGGAGT	AGAGTGAGTAGTAGTGGAGT	AGAGTGAGTAGTAGTGGAGTTTTAGAGTGAGTAGTAGTGGAGTTTTTGAGGCCTTGGTGAGAGCTGTACCC
MTOR	14	4	CCAGGGTGGACTTAGCTGGACTGGG	ATAGGAAATGGTGGTAGTGT	ATAGGAAATGGTGGTAGTGT	ATAGGAAATGGTGGTAGTGTTTTATAGGAAATGGTGGTAGTGTTTTCCAGGGTGGACTTAGCTGGACTGGG
MTOR	15	4	TCTTGACACAGCTTAGGACATGGTT	AGAGTGAGTAGTAGTGGAGT	AGAGTGAGTAGTAGTGGAGT	AGAGTGAGTAGTAGTGGAGTTTTAGAGTGAGTAGTAGTGGAGTTTTTCTTGACACAGCTTAGGACATGGTT
MTOR	16	4	ACCTCACAGCCACAGAAAGTAGCCC	ATAGGAAATGGTGGTAGTGT	ATAGGAAATGGTGGTAGTGT	ATAGGAAATGGTGGTAGTGTTTTATAGGAAATGGTGGTAGTGTTTTACCTCACAGCCACAGAAAGTAGCCC
MTOR	17	4	CTTTAGCTGTGGAATCTGACGGCTC	AGAGTGAGTAGTAGTGGAGT	AGAGTGAGTAGTAGTGGAGT	AGAGTGAGTAGTAGTGGAGTTTTAGAGTGAGTAGTAGTGGAGTTTTCTTTAGCTGTGGAATCTGACGGCTC
MTOR	18	4	CATTTTCAGTAGCCCATCTTGAATGTC	ATAGGAAATGGTGGTAGTGT	ATAGGAAATGGTGGTAGTGT	ATAGGAAATGGTGGTAGTGTTTTATAGGAAATGGTGGTAGTGTTTTCATTTTCAGTAGCCCATCTTGAATGTC
MTOR	19	4	ATTCAAAGCTGCCAAGCGTTCGGAG	AGAGTGAGTAGTAGTGGAGT	AGAGTGAGTAGTAGTGGAGT	AGAGTGAGTAGTAGTGGAGTTTTAGAGTGAGTAGTAGTGGAGTTTTATTCAAAGCTGCCAAGCGTTCGGAG
MTOR	20	4	GTTCAGGAAATGATCCGCACAGTGG	ATAGGAAATGGTGGTAGTGT	ATAGGAAATGGTGGTAGTGT	ATAGGAAATGGTGGTAGTGTTTTATAGGAAATGGTGGTAGTGTTTTGTTCAGGAAATGATCCGCACAGTGG
MTOR	21	4	GAGGTGGATGGAGGGTGTGAGCAGG	AGAGTGAGTAGTAGTGGAGT	AGAGTGAGTAGTAGTGGAGT	AGAGTGAGTAGTAGTGGAGTTTTAGAGTGAGTAGTAGTGGAGTTTTGAGGTGGATGGAGGGTGTGAGCAGG
MTOR	22	4	GGCTAACCACATGAGCATGGCCACT	ATAGGAAATGGTGGTAGTGT	ATAGGAAATGGTGGTAGTGT	ATAGGAAATGGTGGTAGTGTTTTATAGGAAATGGTGGTAGTGTTTTGGCTAACCACATGAGCATGGCCACT
MTOR	23	4	GTGCATCAAAGCGCTCGTCCAGGGA	AGAGTGAGTAGTAGTGGAGT	AGAGTGAGTAGTAGTGGAGT	AGAGTGAGTAGTAGTGGAGTTTTAGAGTGAGTAGTAGTGGAGTTTTGTGCATCAAAGCGCTCGTCCAGGGA
MTOR	24	4	CAAGGCCTGCAAGTTCTCCGCCTGG	ATAGGAAATGGTGGTAGTGT	ATAGGAAATGGTGGTAGTGT	ATAGGAAATGGTGGTAGTGTTTTATAGGAAATGGTGGTAGTGTTTTCAAGGCCTGCAAGTTCTCCGCCTGG
MTOR	25	4	CATGCGGGCACTCTGCTCTTTGATT	AGAGTGAGTAGTAGTGGAGT	AGAGTGAGTAGTAGTGGAGT	AGAGTGAGTAGTAGTGGAGTTTTAGAGTGAGTAGTAGTGGAGTTTTCATGCGGGCACTCTGCTCTTTGATT
MTOR	26	4	GGGCTCTACTACATAGCCAGTGCTG	ATAGGAAATGGTGGTAGTGT	ATAGGAAATGGTGGTAGTGT	ATAGGAAATGGTGGTAGTGTTTTATAGGAAATGGTGGTAGTGTTTTGGGCTCTACTACATAGCCAGTGCTG
MTOR	27	4	TCTGCTCAGTCTTCAGAAAATTCAGTA	AGAGTGAGTAGTAGTGGAGT	AGAGTGAGTAGTAGTGGAGT	AGAGTGAGTAGTAGTGGAGTTTTAGAGTGAGTAGTAGTGGAGTTTTTCTGCTCAGTCTTCAGAAAATTCAGTA
MTOR	28	4	TTGTGCTTGTAAGGATCCAAAGCCC	ATAGGAAATGGTGGTAGTGT	ATAGGAAATGGTGGTAGTGT	ATAGGAAATGGTGGTAGTGTTTTATAGGAAATGGTGGTAGTGTTTTTTGTGCTTGTAAGGATCCAAAGCCC
MTOR	29	4	CTGACAGGCTGACAGCAGAGGCATC	AGAGTGAGTAGTAGTGGAGT	AGAGTGAGTAGTAGTGGAGT	AGAGTGAGTAGTAGTGGAGTTTTAGAGTGAGTAGTAGTGGAGTTTTCTGACAGGCTGACAGCAGAGGCATC
MTOR	30	4	GTTGACCAGCATTTCACTAGTGCTA	ATAGGAAATGGTGGTAGTGT	ATAGGAAATGGTGGTAGTGT	ATAGGAAATGGTGGTAGTGTTTTATAGGAAATGGTGGTAGTGTTTTGTTGACCAGCATTTCACTAGTGCTA
MTOR	31	4	ATCAGGGCCACCATGGACACAGCTG	AGAGTGAGTAGTAGTGGAGT	AGAGTGAGTAGTAGTGGAGT	AGAGTGAGTAGTAGTGGAGTTTTAGAGTGAGTAGTAGTGGAGTTTTATCAGGGCCACCATGGACACAGCTG
MTOR	32	4	AGAGAGTGACTGGTCTCGGAAGATC	ATAGGAAATGGTGGTAGTGT	ATAGGAAATGGTGGTAGTGT	ATAGGAAATGGTGGTAGTGTTTTATAGGAAATGGTGGTAGTGTTTTAGAGAGTGACTGGTCTCGGAAGATC
MTOR	33	4	AGTCCCAGGGACTTGAAGATGAAGG	AGAGTGAGTAGTAGTGGAGT	AGAGTGAGTAGTAGTGGAGT	AGAGTGAGTAGTAGTGGAGTTTTAGAGTGAGTAGTAGTGGAGTTTTAGTCCCAGGGACTTGAAGATGAAGG
MTOR	34	4	TTAAGGAACGTGGGCATGACCTGGG	ATAGGAAATGGTGGTAGTGT	ATAGGAAATGGTGGTAGTGT	ATAGGAAATGGTGGTAGTGTTTTATAGGAAATGGTGGTAGTGTTTTTTAAGGAACGTGGGCATGACCTGGG
MTOR	35	4	GCTCAATGAGAAGAATGATCGTGCT	AGAGTGAGTAGTAGTGGAGT	AGAGTGAGTAGTAGTGGAGT	AGAGTGAGTAGTAGTGGAGTTTTAGAGTGAGTAGTAGTGGAGTTTTGCTCAATGAGAAGAATGATCGTGCT
MTOR	36	4	GGGCAGGTAGAGCTTAAATTCACCC	ATAGGAAATGGTGGTAGTGT	ATAGGAAATGGTGGTAGTGT	ATAGGAAATGGTGGTAGTGTTTTATAGGAAATGGTGGTAGTGTTTTGGGCAGGTAGAGCTTAAATTCACCC
MTOR	37	4	GTCAGGCGGTCCACAGTCTCTAGCG	AGAGTGAGTAGTAGTGGAGT	AGAGTGAGTAGTAGTGGAGT	AGAGTGAGTAGTAGTGGAGTTTTAGAGTGAGTAGTAGTGGAGTTTTGTCAGGCGGTCCACAGTCTCTAGCG
MTOR	38	4	GGCATAGTCAGTGAAATCCAGGGAC	ATAGGAAATGGTGGTAGTGT	ATAGGAAATGGTGGTAGTGT	ATAGGAAATGGTGGTAGTGTTTTATAGGAAATGGTGGTAGTGTTTTGGCATAGTCAGTGAAATCCAGGGAC
MTOR	39	4	TCCATGGCTGTGGAGCGCAGTTCTG	AGAGTGAGTAGTAGTGGAGT	AGAGTGAGTAGTAGTGGAGT	AGAGTGAGTAGTAGTGGAGTTTTAGAGTGAGTAGTAGTGGAGTTTTTCCATGGCTGTGGAGCGCAGTTCTG
MTOR	40	4	TCAAAGGATCCTCCTCTTCATCAGC	ATAGGAAATGGTGGTAGTGT	ATAGGAAATGGTGGTAGTGT	ATAGGAAATGGTGGTAGTGTTTTATAGGAAATGGTGGTAGTGTTTTTCAAAGGATCCTCCTCTTCATCAGC
MTOR	41	4	ACTGGTCCACTAGCCAATGCATCCC	AGAGTGAGTAGTAGTGGAGT	AGAGTGAGTAGTAGTGGAGT	AGAGTGAGTAGTAGTGGAGTTTTAGAGTGAGTAGTAGTGGAGTTTTACTGGTCCACTAGCCAATGCATCCC
MTOR	42	4	GTGCAGTTTCTTCATGGGTCCTGTT	ATAGGAAATGGTGGTAGTGT	ATAGGAAATGGTGGTAGTGT	ATAGGAAATGGTGGTAGTGTTTTATAGGAAATGGTGGTAGTGTTTTGTGCAGTTTCTTCATGGGTCCTGTT
MTOR	43	4	GGCTCAGCCGTCTCAGCCATTCCAG	AGAGTGAGTAGTAGTGGAGT	AGAGTGAGTAGTAGTGGAGT	AGAGTGAGTAGTAGTGGAGTTTTAGAGTGAGTAGTAGTGGAGTTTTGGCTCAGCCGTCTCAGCCATTCCAG
MTOR	44	4	GGCGATGATGAGTCCTTCAGCAGCT	ATAGGAAATGGTGGTAGTGT	ATAGGAAATGGTGGTAGTGT	ATAGGAAATGGTGGTAGTGTTTTATAGGAAATGGTGGTAGTGTTTTGGCGATGATGAGTCCTTCAGCAGCT
MTOR	45	4	GAGGGCCAACTCGATGCTTCTGATG	AGAGTGAGTAGTAGTGGAGT	AGAGTGAGTAGTAGTGGAGT	AGAGTGAGTAGTAGTGGAGTTTTAGAGTGAGTAGTAGTGGAGTTTTGAGGGCCAACTCGATGCTTCTGATG
MTOR	46	4	GTGTGACTTCAGCGATGTCTTGTGA	ATAGGAAATGGTGGTAGTGT	ATAGGAAATGGTGGTAGTGT	ATAGGAAATGGTGGTAGTGTTTTATAGGAAATGGTGGTAGTGTTTTGTGTGACTTCAGCGATGTCTTGTGA
MTOR	47	4	GGCAGCTCTCTCACCCAGCAGAACA	AGAGTGAGTAGTAGTGGAGT	AGAGTGAGTAGTAGTGGAGT	AGAGTGAGTAGTAGTGGAGTTTTAGAGTGAGTAGTAGTGGAGTTTTGGCAGCTCTCTCACCCAGCAGAACA
MTOR	48	4	GTAGTGCTTTGGCATATGCTCGGCA	ATAGGAAATGGTGGTAGTGT	ATAGGAAATGGTGGTAGTGT	ATAGGAAATGGTGGTAGTGTTTTATAGGAAATGGTGGTAGTGTTTTGTAGTGCTTTGGCATATGCTCGGCA
MTOR	49	4	GTCATAGGCCACAAGGGCATCCTCC	AGAGTGAGTAGTAGTGGAGT	AGAGTGAGTAGTAGTGGAGT	AGAGTGAGTAGTAGTGGAGTTTTAGAGTGAGTAGTAGTGGAGTTTTGTCATAGGCCACAAGGGCATCCTCC
MTOR	50	4	GGTCGTCCTTGTTGGTGTCCATTTT	ATAGGAAATGGTGGTAGTGT	ATAGGAAATGGTGGTAGTGT	ATAGGAAATGGTGGTAGTGTTTTATAGGAAATGGTGGTAGTGTTTTGGTCGTCCTTGTTGGTGTCCATTTT
MTOR	51	4	TGCCAAGGAGAAGAGGTCCTGATGC	AGAGTGAGTAGTAGTGGAGT	AGAGTGAGTAGTAGTGGAGT	AGAGTGAGTAGTAGTGGAGTTTTAGAGTGAGTAGTAGTGGAGTTTTTGCCAAGGAGAAGAGGTCCTGATGC
MTOR	52	4	AGTTTGTACTGGATAACCTCCTCCA	ATAGGAAATGGTGGTAGTGT	ATAGGAAATGGTGGTAGTGT	ATAGGAAATGGTGGTAGTGTTTTATAGGAAATGGTGGTAGTGTTTTAGTTTGTACTGGATAACCTCCTCCA
MTOR	53	4	ATGTCTTCATGAGGGCTGACCACAA	AGAGTGAGTAGTAGTGGAGT	AGAGTGAGTAGTAGTGGAGT	AGAGTGAGTAGTAGTGGAGTTTTAGAGTGAGTAGTAGTGGAGTTTTATGTCTTCATGAGGGCTGACCACAA
MTOR	54	4	CAGGCTTGCATACTTGAGCCAGGTT	ATAGGAAATGGTGGTAGTGT	ATAGGAAATGGTGGTAGTGT	ATAGGAAATGGTGGTAGTGTTTTATAGGAAATGGTGGTAGTGTTTTCAGGCTTGCATACTTGAGCCAGGTT
MTOR	55	4	TTGCGGGCACTCTTCCACATGTTTT	AGAGTGAGTAGTAGTGGAGT	AGAGTGAGTAGTAGTGGAGT	AGAGTGAGTAGTAGTGGAGTTTTAGAGTGAGTAGTAGTGGAGTTTTTTGCGGGCACTCTTCCACATGTTTT
MTOR	56	4	TCATTGATGCCCTGTAGATTCAGCT	ATAGGAAATGGTGGTAGTGT	ATAGGAAATGGTGGTAGTGT	ATAGGAAATGGTGGTAGTGTTTTATAGGAAATGGTGGTAGTGTTTTTCATTGATGCCCTGTAGATTCAGCT
MTOR	57	4	TTTCTTCTTCTCATCGCGGGCTTGG	AGAGTGAGTAGTAGTGGAGT	AGAGTGAGTAGTAGTGGAGT	AGAGTGAGTAGTAGTGGAGTTTTAGAGTGAGTAGTAGTGGAGTTTTTTTCTTCTTCTCATCGCGGGCTTGG
MTOR	58	4	GGCAGTGGTGGCGTTGGTGATGTTG	ATAGGAAATGGTGGTAGTGT	ATAGGAAATGGTGGTAGTGT	ATAGGAAATGGTGGTAGTGTTTTATAGGAAATGGTGGTAGTGTTTTGGCAGTGGTGGCGTTGGTGATGTTG
MTOR	59	4	CCAAGGGTCTGGGCGTATCAATTCT	AGAGTGAGTAGTAGTGGAGT	AGAGTGAGTAGTAGTGGAGT	AGAGTGAGTAGTAGTGGAGTTTTAGAGTGAGTAGTAGTGGAGTTTTCCAAGGGTCTGGGCGTATCAATTCT
MTOR	60	4	GTGAGAAGCTGGTGAATGAGACGTC	ATAGGAAATGGTGGTAGTGT	ATAGGAAATGGTGGTAGTGT	ATAGGAAATGGTGGTAGTGTTTTATAGGAAATGGTGGTAGTGTTTTGTGAGAAGCTGGTGAATGAGACGTC
MTOR	61	4	TCAGAATCTTGTTGGCTGCATTGTG	AGAGTGAGTAGTAGTGGAGT	AGAGTGAGTAGTAGTGGAGT	AGAGTGAGTAGTAGTGGAGTTTTAGAGTGAGTAGTAGTGGAGTTTTTCAGAATCTTGTTGGCTGCATTGTG
MTOR	62	4	AGGGTGTTGCTGTGCTCACACATGT	ATAGGAAATGGTGGTAGTGT	ATAGGAAATGGTGGTAGTGT	ATAGGAAATGGTGGTAGTGTTTTATAGGAAATGGTGGTAGTGTTTTAGGGTGTTGCTGTGCTCACACATGT
MTOR	63	4	TCTTCCAGGCCTTCATGCCACATCT	AGAGTGAGTAGTAGTGGAGT	AGAGTGAGTAGTAGTGGAGT	AGAGTGAGTAGTAGTGGAGTTTTAGAGTGAGTAGTAGTGGAGTTTTTCTTCCAGGCCTTCATGCCACATCT
MTOR	64	4	AACATGCCTTTCACGTTCCTTTCCC	ATAGGAAATGGTGGTAGTGT	ATAGGAAATGGTGGTAGTGT	ATAGGAAATGGTGGTAGTGTTTTATAGGAAATGGTGGTAGTGTTTTAACATGCCTTTCACGTTCCTTTCCC
MTOR	65	4	CATTAAATCTCGACCATAGGCCTGA	AGAGTGAGTAGTAGTGGAGT	AGAGTGAGTAGTAGTGGAGT	AGAGTGAGTAGTAGTGGAGTTTTAGAGTGAGTAGTAGTGGAGTTTTCATTAAATCTCGACCATAGGCCTGA
MTOR	66	4	TGTACTTCCTGCACCACTCTTGGGC	ATAGGAAATGGTGGTAGTGT	ATAGGAAATGGTGGTAGTGT	ATAGGAAATGGTGGTAGTGTTTTATAGGAAATGGTGGTAGTGTTTTTGTACTTCCTGCACCACTCTTGGGC
MTOR	67	4	GAGGCAGCTGCTTTGAGATTCGTCG	AGAGTGAGTAGTAGTGGAGT	AGAGTGAGTAGTAGTGGAGT	AGAGTGAGTAGTAGTGGAGTTTTAGAGTGAGTAGTAGTGGAGTTTTGAGGCAGCTGCTTTGAGATTCGTCG
MTOR	68	4	ACATATTGCAGCTCTAAGGATGTGA	ATAGGAAATGGTGGTAGTGT	ATAGGAAATGGTGGTAGTGT	ATAGGAAATGGTGGTAGTGTTTTATAGGAAATGGTGGTAGTGTTTTACATATTGCAGCTCTAAGGATGTGA
MTOR	69	4	CATATGTTCCTGGCACAGCCAATTC	AGAGTGAGTAGTAGTGGAGT	AGAGTGAGTAGTAGTGGAGT	AGAGTGAGTAGTAGTGGAGTTTTAGAGTGAGTAGTAGTGGAGTTTTCATATGTTCCTGGCACAGCCAATTC
MTOR	70	4	TGAATGCGAATGATTGGCTGGTTGG	ATAGGAAATGGTGGTAGTGT	ATAGGAAATGGTGGTAGTGT	ATAGGAAATGGTGGTAGTGTTTTATAGGAAATGGTGGTAGTGTTTTTGAATGCGAATGATTGGCTGGTTGG
MTOR	71	4	TTTAGAAGGAAAACAAACTCATGTCCG	AGAGTGAGTAGTAGTGGAGT	AGAGTGAGTAGTAGTGGAGT	AGAGTGAGTAGTAGTGGAGTTTTAGAGTGAGTAGTAGTGGAGTTTTTTTAGAAGGAAAACAAACTCATGTCCG
MTOR	72	4	CTCATCCTGGCGCAGATCTTCATGG	ATAGGAAATGGTGGTAGTGT	ATAGGAAATGGTGGTAGTGT	ATAGGAAATGGTGGTAGTGTTTTATAGGAAATGGTGGTAGTGTTTTCTCATCCTGGCGCAGATCTTCATGG
MTOR	73	4	GATGTTGGGTCATTGGCCAGAAGGG	AGAGTGAGTAGTAGTGGAGT	AGAGTGAGTAGTAGTGGAGT	AGAGTGAGTAGTAGTGGAGTTTTAGAGTGAGTAGTAGTGGAGTTTTGATGTTGGGTCATTGGCCAGAAGGG
MTOR	74	4	GCCCGAGTTGGTCGATAAAGGGATG	ATAGGAAATGGTGGTAGTGT	ATAGGAAATGGTGGTAGTGT	ATAGGAAATGGTGGTAGTGTTTTATAGGAAATGGTGGTAGTGTTTTGCCCGAGTTGGTCGATAAAGGGATG
MTOR	75	4	CAACATGATGCGATGCTCGATGTTG	AGAGTGAGTAGTAGTGGAGT	AGAGTGAGTAGTAGTGGAGT	AGAGTGAGTAGTAGTGGAGTTTTAGAGTGAGTAGTAGTGGAGTTTTCAACATGATGCGATGCTCGATGTTG
MTOR	76	4	TTTTCAGCCACAGCAGCTTGGCCAG	ATAGGAAATGGTGGTAGTGT	ATAGGAAATGGTGGTAGTGT	ATAGGAAATGGTGGTAGTGTTTTATAGGAAATGGTGGTAGTGTTTTTTTTCAGCCACAGCAGCTTGGCCAG
MTOR	77	4	ACCTCCATCACTGTGTGGCATGTGA	AGAGTGAGTAGTAGTGGAGT	AGAGTGAGTAGTAGTGGAGT	AGAGTGAGTAGTAGTGGAGTTTTAGAGTGAGTAGTAGTGGAGTTTTACCTCCATCACTGTGTGGCATGTGA
MTOR	78	4	GGTCATAGACAAAGGCTTCCAGCAC	ATAGGAAATGGTGGTAGTGT	ATAGGAAATGGTGGTAGTGT	ATAGGAAATGGTGGTAGTGTTTTATAGGAAATGGTGGTAGTGTTTTGGTCATAGACAAAGGCTTCCAGCAC
MTOR	79	4	AGTGTCATCATGAGAGAAGTCCCGA	AGAGTGAGTAGTAGTGGAGT	AGAGTGAGTAGTAGTGGAGT	AGAGTGAGTAGTAGTGGAGTTTTAGAGTGAGTAGTAGTGGAGTTTTAGTGTCATCATGAGAGAAGTCCCGA
MTOR	80	4	TTTTCATGGGATGTCGCTTGTTTGA	ATAGGAAATGGTGGTAGTGT	ATAGGAAATGGTGGTAGTGT	ATAGGAAATGGTGGTAGTGTTTTATAGGAAATGGTGGTAGTGTTTTTTTTCATGGGATGTCGCTTGTTTGA
MKI67	1	5	TTTGTTGCTGTGAATATTGTACAGGG	ATAGGAAATGGTGGTAGTGT	ATAGGAAATGGTGGTAGTGT	ATAGGAAATGGTGGTAGTGTTTTATAGGAAATGGTGGTAGTGTTTTTTTGTTGCTGTGAATATTGTACAGGG
MKI67	2	5	AGGAGGCAAGTTTTCATCAAATAGTTC	GGGATGTATTGAAGGAGGAT	GGGATGTATTGAAGGAGGAT	GGGATGTATTGAAGGAGGATTTTGGGATGTATTGAAGGAGGATTTTAGGAGGCAAGTTTTCATCAAATAGTTC
MKI67	3	5	AGGACCTACGGCGTTGATCACTGGCA	ATAGGAAATGGTGGTAGTGT	ATAGGAAATGGTGGTAGTGT	ATAGGAAATGGTGGTAGTGTTTTATAGGAAATGGTGGTAGTGTTTTAGGACCTACGGCGTTGATCACTGGCA
MKI67	4	5	CTTTCTCCCTCCTCTCTTAGGAACCT	GGGATGTATTGAAGGAGGAT	GGGATGTATTGAAGGAGGAT	GGGATGTATTGAAGGAGGATTTTGGGATGTATTGAAGGAGGATTTTCTTTCTCCCTCCTCTCTTAGGAACCT
MKI67	5	5	AGGGTCGAGCAGGCACATGTACTTTT	ATAGGAAATGGTGGTAGTGT	ATAGGAAATGGTGGTAGTGT	ATAGGAAATGGTGGTAGTGTTTTATAGGAAATGGTGGTAGTGTTTTAGGGTCGAGCAGGCACATGTACTTTT
MKI67	6	5	AGGGCTTGCAGAGCATTTATCAGATG	GGGATGTATTGAAGGAGGAT	GGGATGTATTGAAGGAGGAT	GGGATGTATTGAAGGAGGATTTTGGGATGTATTGAAGGAGGATTTTAGGGCTTGCAGAGCATTTATCAGATG
MKI67	7	5	GACCTGTTTGCAGTGGATACTGTTTT	ATAGGAAATGGTGGTAGTGT	ATAGGAAATGGTGGTAGTGT	ATAGGAAATGGTGGTAGTGTTTTATAGGAAATGGTGGTAGTGTTTTGACCTGTTTGCAGTGGATACTGTTTT
MKI67	8	5	CTGTATATTCCTGAACTCTGTAGACCTT	GGGATGTATTGAAGGAGGAT	GGGATGTATTGAAGGAGGAT	GGGATGTATTGAAGGAGGATTTTGGGATGTATTGAAGGAGGATTTTCTGTATATTCCTGAACTCTGTAGACCTT
MKI67	9	5	AGTAGTGTTGCCTTCTGACCTCTTTT	ATAGGAAATGGTGGTAGTGT	ATAGGAAATGGTGGTAGTGT	ATAGGAAATGGTGGTAGTGTTTTATAGGAAATGGTGGTAGTGTTTTAGTAGTGTTGCCTTCTGACCTCTTTT
MKI67	10	5	TATCAGGCAAGCTCTTGAGGTCTGTC	GGGATGTATTGAAGGAGGAT	GGGATGTATTGAAGGAGGAT	GGGATGTATTGAAGGAGGATTTTGGGATGTATTGAAGGAGGATTTTTATCAGGCAAGCTCTTGAGGTCTGTC
MKI67	11	5	TTTTGCCTTTCTCACTCTTTGGTGCC	ATAGGAAATGGTGGTAGTGT	ATAGGAAATGGTGGTAGTGT	ATAGGAAATGGTGGTAGTGTTTTATAGGAAATGGTGGTAGTGTTTTTTTTGCCTTTCTCACTCTTTGGTGCC
MKI67	12	5	TTGTAATGACTGGCAGGGCATTTTAG	GGGATGTATTGAAGGAGGAT	GGGATGTATTGAAGGAGGAT	GGGATGTATTGAAGGAGGATTTTGGGATGTATTGAAGGAGGATTTTTTGTAATGACTGGCAGGGCATTTTAG
MKI67	13	5	CCTGACGTCCGTGTGAACTTGCCGAC	ATAGGAAATGGTGGTAGTGT	ATAGGAAATGGTGGTAGTGT	ATAGGAAATGGTGGTAGTGTTTTATAGGAAATGGTGGTAGTGTTTTCCTGACGTCCGTGTGAACTTGCCGAC
MKI67	14	5	ATCTCCTGCTGGCTCTCTGTGCGTGT	GGGATGTATTGAAGGAGGAT	GGGATGTATTGAAGGAGGAT	GGGATGTATTGAAGGAGGATTTTGGGATGTATTGAAGGAGGATTTTATCTCCTGCTGGCTCTCTGTGCGTGT
MKI67	15	5	TTCATTCCAGTTACACGGGCTGCTGG	ATAGGAAATGGTGGTAGTGT	ATAGGAAATGGTGGTAGTGT	ATAGGAAATGGTGGTAGTGTTTTATAGGAAATGGTGGTAGTGTTTTTTCATTCCAGTTACACGGGCTGCTGG
MKI67	16	5	CCTCTTCCTTAGGCGTTCTTGGCCAC	GGGATGTATTGAAGGAGGAT	GGGATGTATTGAAGGAGGAT	GGGATGTATTGAAGGAGGATTTTGGGATGTATTGAAGGAGGATTTTCCTCTTCCTTAGGCGTTCTTGGCCAC
MKI67	17	5	AGTCTGTAGCTGTCTTTTGCTGCCAG	ATAGGAAATGGTGGTAGTGT	ATAGGAAATGGTGGTAGTGT	ATAGGAAATGGTGGTAGTGTTTTATAGGAAATGGTGGTAGTGTTTTAGTCTGTAGCTGTCTTTTGCTGCCAG
MKI67	18	5	AGCCACTAATTCCTCGGTGTGACCAG	GGGATGTATTGAAGGAGGAT	GGGATGTATTGAAGGAGGAT	GGGATGTATTGAAGGAGGATTTTGGGATGTATTGAAGGAGGATTTTAGCCACTAATTCCTCGGTGTGACCAG
MKI67	19	5	ATGGCATTAGATTCCTGCACGCTAAG	ATAGGAAATGGTGGTAGTGT	ATAGGAAATGGTGGTAGTGT	ATAGGAAATGGTGGTAGTGTTTTATAGGAAATGGTGGTAGTGTTTTATGGCATTAGATTCCTGCACGCTAAG
MKI67	20	5	CCACTGCTTCTTCAGTATGACCAGGG	GGGATGTATTGAAGGAGGAT	GGGATGTATTGAAGGAGGAT	GGGATGTATTGAAGGAGGATTTTGGGATGTATTGAAGGAGGATTTTCCACTGCTTCTTCAGTATGACCAGGG
MKI67	21	5	TCTTGGGCTGCCTTCTTGTGCTTGTT	ATAGGAAATGGTGGTAGTGT	ATAGGAAATGGTGGTAGTGT	ATAGGAAATGGTGGTAGTGTTTTATAGGAAATGGTGGTAGTGTTTTTCTTGGGCTGCCTTCTTGTGCTTGTT
MKI67	22	5	CTTCTGTACGTCCCTTTTCTCCAAAG	GGGATGTATTGAAGGAGGAT	GGGATGTATTGAAGGAGGAT	GGGATGTATTGAAGGAGGATTTTGGGATGTATTGAAGGAGGATTTTCTTCTGTACGTCCCTTTTCTCCAAAG
MKI67	23	5	TCAGTGCATACTGGTGTCTGGAAGAG	ATAGGAAATGGTGGTAGTGT	ATAGGAAATGGTGGTAGTGT	ATAGGAAATGGTGGTAGTGTTTTATAGGAAATGGTGGTAGTGTTTTTCAGTGCATACTGGTGTCTGGAAGAG
MKI67	24	5	TGGTAGTTTTCTCGTGAGTCGTGGGC	GGGATGTATTGAAGGAGGAT	GGGATGTATTGAAGGAGGAT	GGGATGTATTGAAGGAGGATTTTGGGATGTATTGAAGGAGGATTTTTGGTAGTTTTCTCGTGAGTCGTGGGC
MKI67	25	5	TTTCCTGAGTGCGAAGAATTCTTCTT	ATAGGAAATGGTGGTAGTGT	ATAGGAAATGGTGGTAGTGT	ATAGGAAATGGTGGTAGTGTTTTATAGGAAATGGTGGTAGTGTTTTTTTCCTGAGTGCGAAGAATTCTTCTT
MKI67	26	5	TCTCACCACTTACTGCTGGTTTGGGT	GGGATGTATTGAAGGAGGAT	GGGATGTATTGAAGGAGGAT	GGGATGTATTGAAGGAGGATTTTGGGATGTATTGAAGGAGGATTTTTCTCACCACTTACTGCTGGTTTGGGT
MKI67	27	5	TTTGCAGGCTACTTTGGCAGTTTTAT	ATAGGAAATGGTGGTAGTGT	ATAGGAAATGGTGGTAGTGT	ATAGGAAATGGTGGTAGTGTTTTATAGGAAATGGTGGTAGTGTTTTTTTGCAGGCTACTTTGGCAGTTTTAT
MKI67	28	5	CCGTCGCTTGGAGCTTGCTGGGTTTT	GGGATGTATTGAAGGAGGAT	GGGATGTATTGAAGGAGGAT	GGGATGTATTGAAGGAGGATTTTGGGATGTATTGAAGGAGGATTTTCCGTCGCTTGGAGCTTGCTGGGTTTT
MKI67	29	5	GCTTTCATGCTCTTACCATCTCCTGT	ATAGGAAATGGTGGTAGTGT	ATAGGAAATGGTGGTAGTGT	ATAGGAAATGGTGGTAGTGTTTTATAGGAAATGGTGGTAGTGTTTTGCTTTCATGCTCTTACCATCTCCTGT
MKI67	30	5	AGACTTTCCCTTAGGAGTTCTCAGCT	GGGATGTATTGAAGGAGGAT	GGGATGTATTGAAGGAGGAT	GGGATGTATTGAAGGAGGATTTTGGGATGTATTGAAGGAGGATTTTAGACTTTCCCTTAGGAGTTCTCAGCT
MKI67	31	5	AGCTCTGTAGGATACTTTGGTAGTTTT	ATAGGAAATGGTGGTAGTGT	ATAGGAAATGGTGGTAGTGT	ATAGGAAATGGTGGTAGTGTTTTATAGGAAATGGTGGTAGTGTTTTAGCTCTGTAGGATACTTTGGTAGTTTT
MKI67	32	5	TGGCGTTTGTTTCCTAAATGCTAAAA	GGGATGTATTGAAGGAGGAT	GGGATGTATTGAAGGAGGAT	GGGATGTATTGAAGGAGGATTTTGGGATGTATTGAAGGAGGATTTTTGGCGTTTGTTTCCTAAATGCTAAAA
MKI67	33	5	CTGAAGCCAGTCAGTTCTTCTAGAGC	ATAGGAAATGGTGGTAGTGT	ATAGGAAATGGTGGTAGTGT	ATAGGAAATGGTGGTAGTGTTTTATAGGAAATGGTGGTAGTGTTTTCTGAAGCCAGTCAGTTCTTCTAGAGC
MKI67	34	5	TATCAGTGCATGGTGTCTGGAAAAGC	GGGATGTATTGAAGGAGGAT	GGGATGTATTGAAGGAGGAT	GGGATGTATTGAAGGAGGATTTTGGGATGTATTGAAGGAGGATTTTTATCAGTGCATGGTGTCTGGAAAAGC
MKI67	35	5	TGGGCCGTTGCTTTGTGTTTGTTGGG	ATAGGAAATGGTGGTAGTGT	ATAGGAAATGGTGGTAGTGT	ATAGGAAATGGTGGTAGTGTTTTATAGGAAATGGTGGTAGTGTTTTTGGGCCGTTGCTTTGTGTTTGTTGGG
MKI67	36	5	CTCTACGTCTGCTTTCTTGAGGCTTC	GGGATGTATTGAAGGAGGAT	GGGATGTATTGAAGGAGGAT	GGGATGTATTGAAGGAGGATTTTGGGATGTATTGAAGGAGGATTTTCTCTACGTCTGCTTTCTTGAGGCTTC
MKI67	37	5	TGAGTCGTTGCTTGGAGCTTGTTGGG	ATAGGAAATGGTGGTAGTGT	ATAGGAAATGGTGGTAGTGT	ATAGGAAATGGTGGTAGTGTTTTATAGGAAATGGTGGTAGTGTTTTTGAGTCGTTGCTTGGAGCTTGTTGGG
MKI67	38	5	AAACGCTTTGATGCTCTTTCCATCTC	GGGATGTATTGAAGGAGGAT	GGGATGTATTGAAGGAGGAT	GGGATGTATTGAAGGAGGATTTTGGGATGTATTGAAGGAGGATTTTAAACGCTTTGATGCTCTTTCCATCTC
MKI67	39	5	TTGGGCCTCTTCCTTAGGTGTTCTTG	ATAGGAAATGGTGGTAGTGT	ATAGGAAATGGTGGTAGTGT	ATAGGAAATGGTGGTAGTGTTTTATAGGAAATGGTGGTAGTGTTTTTTGGGCCTCTTCCTTAGGTGTTCTTG
MKI67	40	5	CCTCAGTGTGGTCTGGTGTCTGGAAG	GGGATGTATTGAAGGAGGAT	GGGATGTATTGAAGGAGGAT	GGGATGTATTGAAGGAGGATTTTGGGATGTATTGAAGGAGGATTTTCCTCAGTGTGGTCTGGTGTCTGGAAG
MKI67	41	5	TGTGTGGTCTGTGTGAGCTGCTTCAG	ATAGGAAATGGTGGTAGTGT	ATAGGAAATGGTGGTAGTGT	ATAGGAAATGGTGGTAGTGTTTTATAGGAAATGGTGGTAGTGTTTTTGTGTGGTCTGTGTGAGCTGCTTCAG
MKI67	42	5	TATCCTCATCTCCTGGTACTTTGTCT	GGGATGTATTGAAGGAGGAT	GGGATGTATTGAAGGAGGAT	GGGATGTATTGAAGGAGGATTTTGGGATGTATTGAAGGAGGATTTTTATCCTCATCTCCTGGTACTTTGTCT
MKI67	43	5	GAGTTCTTGGCTGCCTCTTGCTACCA	ATAGGAAATGGTGGTAGTGT	ATAGGAAATGGTGGTAGTGT	ATAGGAAATGGTGGTAGTGTTTTATAGGAAATGGTGGTAGTGTTTTGAGTTCTTGGCTGCCTCTTGCTACCA
MKI67	44	5	TTTCAAGCCAGCCAAGTCTTCTAGGG	GGGATGTATTGAAGGAGGAT	GGGATGTATTGAAGGAGGAT	GGGATGTATTGAAGGAGGATTTTGGGATGTATTGAAGGAGGATTTTTTTCAAGCCAGCCAAGTCTTCTAGGG
MKI67	45	5	TGGTAGTTTTCTCATGAGTCGTGGGC	ATAGGAAATGGTGGTAGTGT	ATAGGAAATGGTGGTAGTGT	ATAGGAAATGGTGGTAGTGTTTTATAGGAAATGGTGGTAGTGTTTTTGGTAGTTTTCTCATGAGTCGTGGGC
MKI67	46	5	TGGACTGTGGCTTGAAGATTGTTGGG	GGGATGTATTGAAGGAGGAT	GGGATGTATTGAAGGAGGAT	GGGATGTATTGAAGGAGGATTTTGGGATGTATTGAAGGAGGATTTTTGGACTGTGGCTTGAAGATTGTTGGG
MKI67	47	5	CTTAGGAGTTTGTGGCCATCTTTTGC	ATAGGAAATGGTGGTAGTGT	ATAGGAAATGGTGGTAGTGT	ATAGGAAATGGTGGTAGTGTTTTATAGGAAATGGTGGTAGTGTTTTCTTAGGAGTTTGTGGCCATCTTTTGC
MKI67	48	5	GGAGTCTGTGGCTGTCTCTTGCTGCC	GGGATGTATTGAAGGAGGAT	GGGATGTATTGAAGGAGGAT	GGGATGTATTGAAGGAGGATTTTGGGATGTATTGAAGGAGGATTTTGGAGTCTGTGGCTGTCTCTTGCTGCC
MKI67	49	5	TGTCTGGAAGAGTTCTTTGAAGCCAA	ATAGGAAATGGTGGTAGTGT	ATAGGAAATGGTGGTAGTGT	ATAGGAAATGGTGGTAGTGTTTTATAGGAAATGGTGGTAGTGTTTTTGTCTGGAAGAGTTCTTTGAAGCCAA
MKI67	50	5	TTCTTTCATGTCCACTTTCACCAGGG	GGGATGTATTGAAGGAGGAT	GGGATGTATTGAAGGAGGAT	GGGATGTATTGAAGGAGGATTTTGGGATGTATTGAAGGAGGATTTTTTCTTTCATGTCCACTTTCACCAGGG
MKI67	51	5	CTCTGTGTGTGTTTGCGTAGTCTCCC	ATAGGAAATGGTGGTAGTGT	ATAGGAAATGGTGGTAGTGT	ATAGGAAATGGTGGTAGTGTTTTATAGGAAATGGTGGTAGTGTTTTCTCTGTGTGTGTTTGCGTAGTCTCCC
MKI67	52	5	GCTTTGATGCTCTTACTATCTCCTGT	GGGATGTATTGAAGGAGGAT	GGGATGTATTGAAGGAGGAT	GGGATGTATTGAAGGAGGATTTTGGGATGTATTGAAGGAGGATTTTGCTTTGATGCTCTTACTATCTCCTGT
MKI67	53	5	TGAAGTCAACCAGGTCTTCTAGAGCA	ATAGGAAATGGTGGTAGTGT	ATAGGAAATGGTGGTAGTGT	ATAGGAAATGGTGGTAGTGTTTTATAGGAAATGGTGGTAGTGTTTTTGAAGTCAACCAGGTCTTCTAGAGCA
MKI67	54	5	TGGCAGTGTCTGTTAGTTCTGGTGGG	GGGATGTATTGAAGGAGGAT	GGGATGTATTGAAGGAGGAT	GGGATGTATTGAAGGAGGATTTTGGGATGTATTGAAGGAGGATTTTTGGCAGTGTCTGTTAGTTCTGGTGGG
MKI67	55	5	GTGTGTGCTTTGCCCTGATGTTTGCG	ATAGGAAATGGTGGTAGTGT	ATAGGAAATGGTGGTAGTGT	ATAGGAAATGGTGGTAGTGTTTTATAGGAAATGGTGGTAGTGTTTTGTGTGTGCTTTGCCCTGATGTTTGCG
MKI67	56	5	TCATCACCGCTTGCTGGTTCTTTGTG	GGGATGTATTGAAGGAGGAT	GGGATGTATTGAAGGAGGAT	GGGATGTATTGAAGGAGGATTTTGGGATGTATTGAAGGAGGATTTTTCATCACCGCTTGCTGGTTCTTTGTG
MKI67	57	5	TTCCTCTTCTACTGGGTTTGGTTTCT	ATAGGAAATGGTGGTAGTGT	ATAGGAAATGGTGGTAGTGT	ATAGGAAATGGTGGTAGTGTTTTATAGGAAATGGTGGTAGTGTTTTTTCCTCTTCTACTGGGTTTGGTTTCT
MKI67	58	5	TTAGGTGCTCTTGGCCTTCTCCTGCT	GGGATGTATTGAAGGAGGAT	GGGATGTATTGAAGGAGGAT	GGGATGTATTGAAGGAGGATTTTGGGATGTATTGAAGGAGGATTTTTTAGGTGCTCTTGGCCTTCTCCTGCT
MKI67	59	5	CGCAGGGTATTTTAGTGGCTTTGCCA	ATAGGAAATGGTGGTAGTGT	ATAGGAAATGGTGGTAGTGT	ATAGGAAATGGTGGTAGTGTTTTATAGGAAATGGTGGTAGTGTTTTCGCAGGGTATTTTAGTGGCTTTGCCA
MKI67	60	5	ACGTGTCCTGAGATGCCTCTTTGTGC	GGGATGTATTGAAGGAGGAT	GGGATGTATTGAAGGAGGAT	GGGATGTATTGAAGGAGGATTTTGGGATGTATTGAAGGAGGATTTTACGTGTCCTGAGATGCCTCTTTGTGC
MKI67	61	5	CCTGATGTTTGTGTGAACTTGACTGC	ATAGGAAATGGTGGTAGTGT	ATAGGAAATGGTGGTAGTGT	ATAGGAAATGGTGGTAGTGTTTTATAGGAAATGGTGGTAGTGTTTTCCTGATGTTTGTGTGAACTTGACTGC
MKI67	62	5	CTGGTTCTTTGTCTGCATCCGTGGTT	GGGATGTATTGAAGGAGGAT	GGGATGTATTGAAGGAGGAT	GGGATGTATTGAAGGAGGATTTTGGGATGTATTGAAGGAGGATTTTCTGGTTCTTTGTCTGCATCCGTGGTT
MKI67	63	5	TGGAGCCGGTGTCTGTTTTGCAGATT	ATAGGAAATGGTGGTAGTGT	ATAGGAAATGGTGGTAGTGT	ATAGGAAATGGTGGTAGTGTTTTATAGGAAATGGTGGTAGTGTTTTTGGAGCCGGTGTCTGTTTTGCAGATT
MKI67	64	5	CGTCTCCTGCTGCCAGTTACACTTGC	GGGATGTATTGAAGGAGGAT	GGGATGTATTGAAGGAGGAT	GGGATGTATTGAAGGAGGATTTTGGGATGTATTGAAGGAGGATTTTCGTCTCCTGCTGCCAGTTACACTTGC
MKI67	65	5	CGGTGTCTTCTAGTTCTGGTGATGAT	ATAGGAAATGGTGGTAGTGT	ATAGGAAATGGTGGTAGTGT	ATAGGAAATGGTGGTAGTGTTTTATAGGAAATGGTGGTAGTGTTTTCGGTGTCTTCTAGTTCTGGTGATGAT
MKI67	66	5	TGTCCTGGGCCGTCTCTTTGAGCTTG	GGGATGTATTGAAGGAGGAT	GGGATGTATTGAAGGAGGAT	GGGATGTATTGAAGGAGGATTTTGGGATGTATTGAAGGAGGATTTTTGTCCTGGGCCGTCTCTTTGAGCTTG
MKI67	67	5	GCTTTCGTGCCTTTGCCCTCACCTAC	ATAGGAAATGGTGGTAGTGT	ATAGGAAATGGTGGTAGTGT	ATAGGAAATGGTGGTAGTGTTTTATAGGAAATGGTGGTAGTGTTTTGCTTTCGTGCCTTTGCCCTCACCTAC
MKI67	68	5	TCTCCTGCTGCCAATTACATCTTCTG	GGGATGTATTGAAGGAGGAT	GGGATGTATTGAAGGAGGAT	GGGATGTATTGAAGGAGGATTTTGGGATGTATTGAAGGAGGATTTTTCTCCTGCTGCCAATTACATCTTCTG
MKI67	69	5	TTGTGATTTTACAGGGTCTCTGGTGC	ATAGGAAATGGTGGTAGTGT	ATAGGAAATGGTGGTAGTGT	ATAGGAAATGGTGGTAGTGTTTTATAGGAAATGGTGGTAGTGTTTTTTGTGATTTTACAGGGTCTCTGGTGC
MKI67	70	5	TGACGCTTCCATCTTTGCCACCTCCC	GGGATGTATTGAAGGAGGAT	GGGATGTATTGAAGGAGGAT	GGGATGTATTGAAGGAGGATTTTGGGATGTATTGAAGGAGGATTTTTGACGCTTCCATCTTTGCCACCTCCC
MKI67	71	5	ACGGGTTCGGATGATTTGCCTCTTGC	ATAGGAAATGGTGGTAGTGT	ATAGGAAATGGTGGTAGTGT	ATAGGAAATGGTGGTAGTGTTTTATAGGAAATGGTGGTAGTGTTTTACGGGTTCGGATGATTTGCCTCTTGC
MKI67	72	5	CTTTGTTGGTTTTCATGTCGTTGCTG	GGGATGTATTGAAGGAGGAT	GGGATGTATTGAAGGAGGAT	GGGATGTATTGAAGGAGGATTTTGGGATGTATTGAAGGAGGATTTTCTTTGTTGGTTTTCATGTCGTTGCTG
MKI67	73	5	TCTTTCTGCTAATACAAAGACCTCAGTTA	ATAGGAAATGGTGGTAGTGT	ATAGGAAATGGTGGTAGTGT	ATAGGAAATGGTGGTAGTGTTTTATAGGAAATGGTGGTAGTGTTTTTCTTTCTGCTAATACAAAGACCTCAGTTA
MKI67	74	5	CTGGATTCTGAATGTCCATCTCTGGG	GGGATGTATTGAAGGAGGAT	GGGATGTATTGAAGGAGGAT	GGGATGTATTGAAGGAGGATTTTGGGATGTATTGAAGGAGGATTTTCTGGATTCTGAATGTCCATCTCTGGG
MKI67	75	5	AAGCACCTTTTGTTCTCAGTGACTTT	ATAGGAAATGGTGGTAGTGT	ATAGGAAATGGTGGTAGTGT	ATAGGAAATGGTGGTAGTGTTTTATAGGAAATGGTGGTAGTGTTTTAAGCACCTTTTGTTCTCAGTGACTTT
MKI67	76	5	GGGAGCTCTCATTCTGTCTAGCAGAC	GGGATGTATTGAAGGAGGAT	GGGATGTATTGAAGGAGGAT	GGGATGTATTGAAGGAGGATTTTGGGATGTATTGAAGGAGGATTTTGGGAGCTCTCATTCTGTCTAGCAGAC
MKI67	77	5	TTCTGCATGAGAACCTTCGCACTCTT	ATAGGAAATGGTGGTAGTGT	ATAGGAAATGGTGGTAGTGT	ATAGGAAATGGTGGTAGTGTTTTATAGGAAATGGTGGTAGTGTTTTTTCTGCATGAGAACCTTCGCACTCTT
MKI67	78	5	CTTTCTTGATCTCAGGCACATGGAGT	GGGATGTATTGAAGGAGGAT	GGGATGTATTGAAGGAGGAT	GGGATGTATTGAAGGAGGATTTTGGGATGTATTGAAGGAGGATTTTCTTTCTTGATCTCAGGCACATGGAGT
MKI67	79	5	TGGATTTTCTGCACACCTCTTGACAC	ATAGGAAATGGTGGTAGTGT	ATAGGAAATGGTGGTAGTGT	ATAGGAAATGGTGGTAGTGTTTTATAGGAAATGGTGGTAGTGTTTTTGGATTTTCTGCACACCTCTTGACAC
MKI67	80	5	TTGACACACACATTGTCCTCAGCCT	GGGATGTATTGAAGGAGGAT	GGGATGTATTGAAGGAGGAT	GGGATGTATTGAAGGAGGATTTTGGGATGTATTGAAGGAGGATTTTTTGACACACACATTGTCCTCAGCCT
BRCA1	1	6	TGTAGAAGTCTTTTGGCACGGTTTC	TGTGATGGAAGTTAGAGGGT	TGTGATGGAAGTTAGAGGGT	TGTGATGGAAGTTAGAGGGTTTTTGTGATGGAAGTTAGAGGGTTTTTGTAGAAGTCTTTTGGCACGGTTTC
BRCA1	2	6	GTTAGAGAGTTGGACACTGAGACTG	GGGATGTATTGAAGGAGGAT	GGGATGTATTGAAGGAGGAT	GGGATGTATTGAAGGAGGATTTTGGGATGTATTGAAGGAGGATTTTGTTAGAGAGTTGGACACTGAGACTG
BRCA1	3	6	ATACTTTTCTGGATGCCTCTCAGCT	TGTGATGGAAGTTAGAGGGT	TGTGATGGAAGTTAGAGGGT	TGTGATGGAAGTTAGAGGGTTTTTGTGATGGAAGTTAGAGGGTTTTATACTTTTCTGGATGCCTCTCAGCT
BRCA1	4	6	CCACATGCAAGTTTGAAACAGAACTAC	GGGATGTATTGAAGGAGGAT	GGGATGTATTGAAGGAGGAT	GGGATGTATTGAAGGAGGATTTTGGGATGTATTGAAGGAGGATTTTCCACATGCAAGTTTGAAACAGAACTAC
BRCA1	5	6	AGTAATAAACTGCTGTTCTCATGCTGTA	TGTGATGGAAGTTAGAGGGT	TGTGATGGAAGTTAGAGGGT	TGTGATGGAAGTTAGAGGGTTTTTGTGATGGAAGTTAGAGGGTTTTAGTAATAAACTGCTGTTCTCATGCTGTA
BRCA1	6	6	CAGCCTTTTCTACATTCATTCTGTCTTT	GGGATGTATTGAAGGAGGAT	GGGATGTATTGAAGGAGGAT	GGGATGTATTGAAGGAGGATTTTGGGATGTATTGAAGGAGGATTTTCAGCCTTTTCTACATTCATTCTGTCTTT
BRCA1	7	6	GCCCATCTGTTATGTTGGCTCCTTG	TGTGATGGAAGTTAGAGGGT	TGTGATGGAAGTTAGAGGGT	TGTGATGGAAGTTAGAGGGTTTTTGTGATGGAAGTTAGAGGGTTTTGCCCATCTGTTATGTTGGCTCCTTG
BRCA1	8	6	CCGCCTATCATTACATGTTTCCTTACT	GGGATGTATTGAAGGAGGAT	GGGATGTATTGAAGGAGGAT	GGGATGTATTGAAGGAGGATTTTGGGATGTATTGAAGGAGGATTTTCCGCCTATCATTACATGTTTCCTTACT
BRCA1	9	6	CTGCTATTTAGTGTTATCCAAGGAACATC	TGTGATGGAAGTTAGAGGGT	TGTGATGGAAGTTAGAGGGT	TGTGATGGAAGTTAGAGGGTTTTTGTGATGGAAGTTAGAGGGTTTTCTGCTATTTAGTGTTATCCAAGGAACATC
BRCA1	10	6	TCTGGAAAACCACTCATTAACTTTCTG	GGGATGTATTGAAGGAGGAT	GGGATGTATTGAAGGAGGAT	GGGATGTATTGAAGGAGGATTTTGGGATGTATTGAAGGAGGATTTTTCTGGAAAACCACTCATTAACTTTCTG
BRCA1	11	6	ACTTTGGCATTTGATTCAGACTCCC	TGTGATGGAAGTTAGAGGGT	TGTGATGGAAGTTAGAGGGT	TGTGATGGAAGTTAGAGGGTTTTTGTGATGGAAGTTAGAGGGTTTTACTTTGGCATTTGATTCAGACTCCC
BRCA1	12	6	TCTACCTCATTTAGAACGTCCAATACATC	GGGATGTATTGAAGGAGGAT	GGGATGTATTGAAGGAGGAT	GGGATGTATTGAAGGAGGATTTTGGGATGTATTGAAGGAGGATTTTTCTACCTCATTTAGAACGTCCAATACATC
BRCA1	13	6	TTTTCAGTTACATGGCTTAAGTTGGG	TGTGATGGAAGTTAGAGGGT	TGTGATGGAAGTTAGAGGGT	TGTGATGGAAGTTAGAGGGTTTTTGTGATGGAAGTTAGAGGGTTTTTTTTCAGTTACATGGCTTAAGTTGGG
BRCA1	14	6	TGGCTCAGTAACAAATGCTCCTATAAT	GGGATGTATTGAAGGAGGAT	GGGATGTATTGAAGGAGGAT	GGGATGTATTGAAGGAGGATTTTGGGATGTATTGAAGGAGGATTTTTGGCTCAGTAACAAATGCTCCTATAAT
BRCA1	15	6	TCCTCAGGATGAAGGCCTGATGTAG	TGTGATGGAAGTTAGAGGGT	TGTGATGGAAGTTAGAGGGT	TGTGATGGAAGTTAGAGGGTTTTTGTGATGGAAGTTAGAGGGTTTTTCCTCAGGATGAAGGCCTGATGTAG
BRCA1	16	6	GAACTGCCAAATCTGCTTTCTTGAT	GGGATGTATTGAAGGAGGAT	GGGATGTATTGAAGGAGGAT	GGGATGTATTGAAGGAGGATTTTGGGATGTATTGAAGGAGGATTTTGAACTGCCAAATCTGCTTTCTTGAT
BRCA1	17	6	ATCACTTGACCATTCTGCTCCGTTT	TGTGATGGAAGTTAGAGGGT	TGTGATGGAAGTTAGAGGGT	TGTGATGGAAGTTAGAGGGTTTTTGTGATGGAAGTTAGAGGGTTTTATCACTTGACCATTCTGCTCCGTTT
BRCA1	18	6	TCGAGTGATTCTATTGGGTTAGGATTTT	GGGATGTATTGAAGGAGGAT	GGGATGTATTGAAGGAGGAT	GGGATGTATTGAAGGAGGATTTTGGGATGTATTGAAGGAGGATTTTTCGAGTGATTCTATTGGGTTAGGATTTT
BRCA1	19	6	GTTCAAGCGCATGAATATGCCTGGT	TGTGATGGAAGTTAGAGGGT	TGTGATGGAAGTTAGAGGGT	TGTGATGGAAGTTAGAGGGTTTTTGTGATGGAAGTTAGAGGGTTTTGTTCAAGCGCATGAATATGCCTGGT
BRCA1	20	6	AGGTGGGCTTAGATTTCTACTGACT	GGGATGTATTGAAGGAGGAT	GGGATGTATTGAAGGAGGAT	GGGATGTATTGAAGGAGGATTTTGGGATGTATTGAAGGAGGATTTTAGGTGGGCTTAGATTTCTACTGACT
BRCA1	21	6	CTGACTGGCATTTGGTTGTACTTTT	TGTGATGGAAGTTAGAGGGT	TGTGATGGAAGTTAGAGGGT	TGTGATGGAAGTTAGAGGGTTTTTGTGATGGAAGTTAGAGGGTTTTCTGACTGGCATTTGGTTGTACTTTT
BRCA1	22	6	CTTCCATGAGTTGTAGGTTTCTGCT	GGGATGTATTGAAGGAGGAT	GGGATGTATTGAAGGAGGAT	GGGATGTATTGAAGGAGGATTTTGGGATGTATTGAAGGAGGATTTTCTTCCATGAGTTGTAGGTTTCTGCT
BRCA1	23	6	TTTACTTGTCTGTTCATTTGGCTTGT	TGTGATGGAAGTTAGAGGGT	TGTGATGGAAGTTAGAGGGT	TGTGATGGAAGTTAGAGGGTTTTTGTGATGGAAGTTAGAGGGTTTTTTTACTTGTCTGTTCATTTGGCTTGT
BRCA1	24	6	AGCTCTGGGAAAGTATCGCTGTCAT	GGGATGTATTGAAGGAGGAT	GGGATGTATTGAAGGAGGAT	GGGATGTATTGAAGGAGGATTTTGGGATGTATTGAAGGAGGATTTTAGCTCTGGGAAAGTATCGCTGTCAT
BRCA1	25	6	TGGAAGGCTAGGATTGACAAATTCTTT	TGTGATGGAAGTTAGAGGGT	TGTGATGGAAGTTAGAGGGT	TGTGATGGAAGTTAGAGGGTTTTTGTGATGGAAGTTAGAGGGTTTTTGGAAGGCTAGGATTGACAAATTCTTT
BRCA1	26	6	GGTCTTCAGCATTATTAGACACTTTAACTG	GGGATGTATTGAAGGAGGAT	GGGATGTATTGAAGGAGGAT	GGGATGTATTGAAGGAGGATTTTGGGATGTATTGAAGGAGGATTTTGGTCTTCAGCATTATTAGACACTTTAACTG
BRCA1	27	6	GCTACTCTCTACAGATCTTTCAGTTTGC	TGTGATGGAAGTTAGAGGGT	TGTGATGGAAGTTAGAGGGT	TGTGATGGAAGTTAGAGGGTTTTTGTGATGGAAGTTAGAGGGTTTTGCTACTCTCTACAGATCTTTCAGTTTGC
BRCA1	28	6	CCATAATCAGTACCAGGTACCAATGAAA	GGGATGTATTGAAGGAGGAT	GGGATGTATTGAAGGAGGAT	GGGATGTATTGAAGGAGGATTTTGGGATGTATTGAAGGAGGATTTTCCATAATCAGTACCAGGTACCAATGAAA
BRCA1	29	6	AACAACCATGAATTAGTCCCTTGGG	TGTGATGGAAGTTAGAGGGT	TGTGATGGAAGTTAGAGGGT	TGTGATGGAAGTTAGAGGGTTTTTGTGATGGAAGTTAGAGGGTTTTAACAACCATGAATTAGTCCCTTGGG
BRCA1	30	6	TGGATACTTAAAGCCTTCTGTGTCATT	GGGATGTATTGAAGGAGGAT	GGGATGTATTGAAGGAGGAT	GGGATGTATTGAAGGAGGATTTTGGGATGTATTGAAGGAGGATTTTTGGATACTTAAAGCCTTCTGTGTCATT
BRCA1	31	6	GCGCTTTGAAACCTTGAATGTATTCTG	TGTGATGGAAGTTAGAGGGT	TGTGATGGAAGTTAGAGGGT	TGTGATGGAAGTTAGAGGGTTTTTGTGATGGAAGTTAGAGGGTTTTGCGCTTTGAAACCTTGAATGTATTCTG
BRCA1	32	6	CCTGGATTTGAAAACGGAGCAAATG	GGGATGTATTGAAGGAGGAT	GGGATGTATTGAAGGAGGAT	GGGATGTATTGAAGGAGGATTTTGGGATGTATTGAAGGAGGATTTTCCTGGATTTGAAAACGGAGCAAATG
BRCA1	33	6	TTGTTTCTTTAAGGACCCAGAGTGG	TGTGATGGAAGTTAGAGGGT	TGTGATGGAAGTTAGAGGGT	TGTGATGGAAGTTAGAGGGTTTTTGTGATGGAAGTTAGAGGGTTTTTTGTTTCTTTAAGGACCCAGAGTGG
BRCA1	34	6	AGCCTGCAGTGATATTAACTGTCTG	GGGATGTATTGAAGGAGGAT	GGGATGTATTGAAGGAGGAT	GGGATGTATTGAAGGAGGATTTTGGGATGTATTGAAGGAGGATTTTAGCCTGCAGTGATATTAACTGTCTG
BRCA1	35	6	GCCTCCTTTGATACTACATTTGGCATTAT	TGTGATGGAAGTTAGAGGGT	TGTGATGGAAGTTAGAGGGT	TGTGATGGAAGTTAGAGGGTTTTTGTGATGGAAGTTAGAGGGTTTTGCCTCCTTTGATACTACATTTGGCATTAT
BRCA1	36	6	CCTCTGAACTGAGATGATAGACAAAACC	GGGATGTATTGAAGGAGGAT	GGGATGTATTGAAGGAGGAT	GGGATGTATTGAAGGAGGATTTTGGGATGTATTGAAGGAGGATTTTCCTCTGAACTGAGATGATAGACAAAACC
BRCA1	37	6	GGTGGTATACGATATGGGTTTTGTAAAAG	TGTGATGGAAGTTAGAGGGT	TGTGATGGAAGTTAGAGGGT	TGTGATGGAAGTTAGAGGGTTTTTGTGATGGAAGTTAGAGGGTTTTGGTGGTATACGATATGGGTTTTGTAAAAG
BRCA1	38	6	CCATTTCTCTTTCAGGTGACATTGAA	GGGATGTATTGAAGGAGGAT	GGGATGTATTGAAGGAGGAT	GGGATGTATTGAAGGAGGATTTTGGGATGTATTGAAGGAGGATTTTCCATTTCTCTTTCAGGTGACATTGAA
BRCA1	39	6	CACTTCATTAGTACTGGAACCTACTTCAT	TGTGATGGAAGTTAGAGGGT	TGTGATGGAAGTTAGAGGGT	TGTGATGGAAGTTAGAGGGTTTTTGTGATGGAAGTTAGAGGGTTTTCACTTCATTAGTACTGGAACCTACTTCAT
BRCA1	40	6	CTGTTTCTACCTAGTTCTGCTTGAATG	GGGATGTATTGAAGGAGGAT	GGGATGTATTGAAGGAGGAT	GGGATGTATTGAAGGAGGATTTTGGGATGTATTGAAGGAGGATTTTCTGTTTCTACCTAGTTCTGCTTGAATG
BRCA1	41	6	ACTTTGTTTATAGACCTCAGGTTGCA	TGTGATGGAAGTTAGAGGGT	TGTGATGGAAGTTAGAGGGT	TGTGATGGAAGTTAGAGGGTTTTTGTGATGGAAGTTAGAGGGTTTTACTTTGTTTATAGACCTCAGGTTGCA
BRCA1	42	6	ATTTCAGGATGCTTACAATTACTTCCAG	GGGATGTATTGAAGGAGGAT	GGGATGTATTGAAGGAGGAT	GGGATGTATTGAAGGAGGATTTTGGGATGTATTGAAGGAGGATTTTATTTCAGGATGCTTACAATTACTTCCAG
BRCA1	43	6	GAACAAACCTGAGATGCATGACTAC	TGTGATGGAAGTTAGAGGGT	TGTGATGGAAGTTAGAGGGT	TGTGATGGAAGTTAGAGGGTTTTTGTGATGGAAGTTAGAGGGTTTTGAACAAACCTGAGATGCATGACTAC
BRCA1	44	6	CATCATCTAACAGGTCATCAGGTGT	GGGATGTATTGAAGGAGGAT	GGGATGTATTGAAGGAGGAT	GGGATGTATTGAAGGAGGATTTTGGGATGTATTGAAGGAGGATTTTCATCATCTAACAGGTCATCAGGTGT
BRCA1	45	6	TCCTTTCTGGACGCTTTTGCTAAAA	TGTGATGGAAGTTAGAGGGT	TGTGATGGAAGTTAGAGGGT	TGTGATGGAAGTTAGAGGGTTTTTGTGATGGAAGTTAGAGGGTTTTTCCTTTCTGGACGCTTTTGCTAAAA
BRCA1	46	6	GTGAAAGGGCTAGGACTCCTGCTAA	GGGATGTATTGAAGGAGGAT	GGGATGTATTGAAGGAGGAT	GGGATGTATTGAAGGAGGATTTTGGGATGTATTGAAGGAGGATTTTGTGAAAGGGCTAGGACTCCTGCTAA
BRCA1	47	6	TTCTGAGGACTCTAATTTCTTGGCC	TGTGATGGAAGTTAGAGGGT	TGTGATGGAAGTTAGAGGGT	TGTGATGGAAGTTAGAGGGTTTTTGTGATGGAAGTTAGAGGGTTTTTTCTGAGGACTCTAATTTCTTGGCC
BRCA1	48	6	GAAGCTCTTCATCCTCACTAGATAAGT	GGGATGTATTGAAGGAGGAT	GGGATGTATTGAAGGAGGAT	GGGATGTATTGAAGGAGGATTTTGGGATGTATTGAAGGAGGATTTTGAAGCTCTTCATCCTCACTAGATAAGT
BRCA1	49	6	TCTTAGACAGACACTCGGTAGCAAC	TGTGATGGAAGTTAGAGGGT	TGTGATGGAAGTTAGAGGGT	TGTGATGGAAGTTAGAGGGTTTTTGTGATGGAAGTTAGAGGGTTTTTCTTAGACAGACACTCGGTAGCAAC
BRCA1	50	6	GTTACTGCAGTCATTTAAGCTATTCTTCA	GGGATGTATTGAAGGAGGAT	GGGATGTATTGAAGGAGGAT	GGGATGTATTGAAGGAGGATTTTGGGATGTATTGAAGGAGGATTTTGTTACTGCAGTCATTTAAGCTATTCTTCA
BRCA1	51	6	AGAACATTTTGTTTCCTCACTAAGGTG	TGTGATGGAAGTTAGAGGGT	TGTGATGGAAGTTAGAGGGT	TGTGATGGAAGTTAGAGGGTTTTTGTGATGGAAGTTAGAGGGTTTTAGAACATTTTGTTTCCTCACTAAGGTG
BRCA1	52	6	TCACTGCACTGTGAAGAAAACAAGC	GGGATGTATTGAAGGAGGAT	GGGATGTATTGAAGGAGGAT	GGGATGTATTGAAGGAGGATTTTGGGATGTATTGAAGGAGGATTTTTCACTGCACTGTGAAGAAAACAAGC
BRCA1	53	6	GTTTGGAAGAACCAATCAAGAAAGGAT	TGTGATGGAAGTTAGAGGGT	TGTGATGGAAGTTAGAGGGT	TGTGATGGAAGTTAGAGGGTTTTTGTGATGGAAGTTAGAGGGTTTTGTTTGGAAGAACCAATCAAGAAAGGAT
BRCA1	54	6	TCCCTGGCTTTCAGACTGATGCCTC	GGGATGTATTGAAGGAGGAT	GGGATGTATTGAAGGAGGAT	GGGATGTATTGAAGGAGGATTTTGGGATGTATTGAAGGAGGATTTTTCCCTGGCTTTCAGACTGATGCCTC
BRCA1	55	6	CATTTCCTGCTGGAGCTTTATCAGG	TGTGATGGAAGTTAGAGGGT	TGTGATGGAAGTTAGAGGGT	TGTGATGGAAGTTAGAGGGTTTTTGTGATGGAAGTTAGAGGGTTTTCATTTCCTGCTGGAGCTTTATCAGG
BRCA1	56	6	TGCTGTTCTAACACAGCTTCTAGTT	GGGATGTATTGAAGGAGGAT	GGGATGTATTGAAGGAGGAT	GGGATGTATTGAAGGAGGATTTTGGGATGTATTGAAGGAGGATTTTTGCTGTTCTAACACAGCTTCTAGTT
BRCA1	57	6	CTCAAGGGCAGAAGAGTCACTTATG	TGTGATGGAAGTTAGAGGGT	TGTGATGGAAGTTAGAGGGT	TGTGATGGAAGTTAGAGGGTTTTTGTGATGGAAGTTAGAGGGTTTTCTCAAGGGCAGAAGAGTCACTTATG
BRCA1	58	6	AGGGTATTCACTACTTTTCTGTGAAGTTA	GGGATGTATTGAAGGAGGAT	GGGATGTATTGAAGGAGGAT	GGGATGTATTGAAGGAGGATTTTGGGATGTATTGAAGGAGGATTTTAGGGTATTCACTACTTTTCTGTGAAGTTA
BRCA1	59	6	AACTATCTGCAGACACCTCAAACTT	TGTGATGGAAGTTAGAGGGT	TGTGATGGAAGTTAGAGGGT	TGTGATGGAAGTTAGAGGGTTTTTGTGATGGAAGTTAGAGGGTTTTAACTATCTGCAGACACCTCAAACTT
BRCA1	60	6	ACCTTTCCACTCCTGGTTCTTTATTTT	GGGATGTATTGAAGGAGGAT	GGGATGTATTGAAGGAGGAT	GGGATGTATTGAAGGAGGATTTTGGGATGTATTGAAGGAGGATTTTACCTTTCCACTCCTGGTTCTTTATTTT
BRCA1	61	6	CTCTTGAGATGGGTAGTTTCTATTCTGA	TGTGATGGAAGTTAGAGGGT	TGTGATGGAAGTTAGAGGGT	TGTGATGGAAGTTAGAGGGTTTTTGTGATGGAAGTTAGAGGGTTTTCTCTTGAGATGGGTAGTTTCTATTCTGA
BRCA1	62	6	TCCTCCACATCAACAACCTTAATGA	GGGATGTATTGAAGGAGGAT	GGGATGTATTGAAGGAGGAT	GGGATGTATTGAAGGAGGATTTTGGGATGTATTGAAGGAGGATTTTTCCTCCACATCAACAACCTTAATGA
BRCA1	63	6	CCTTGGCAAGTAAGATGTTTCCGTC	TGTGATGGAAGTTAGAGGGT	TGTGATGGAAGTTAGAGGGT	TGTGATGGAAGTTAGAGGGTTTTTGTGATGGAAGTTAGAGGGTTTTCCTTGGCAAGTAAGATGTTTCCGTC
BRCA1	64	6	GCTGATTCCAGATTCCAGGTAAGGG	GGGATGTATTGAAGGAGGAT	GGGATGTATTGAAGGAGGAT	GGGATGTATTGAAGGAGGATTTTGGGATGTATTGAAGGAGGATTTTGCTGATTCCAGATTCCAGGTAAGGG
BRCA1	65	6	GTTGCCAACACGAGCTGACTCTGGG	TGTGATGGAAGTTAGAGGGT	TGTGATGGAAGTTAGAGGGT	TGTGATGGAAGTTAGAGGGTTTTTGTGATGGAAGTTAGAGGGTTTTGTTGCCAACACGAGCTGACTCTGGG
BRCA1	66	6	ACTTTCAATGCAGAGGTTGAAGATG	GGGATGTATTGAAGGAGGAT	GGGATGTATTGAAGGAGGAT	GGGATGTATTGAAGGAGGATTTTGGGATGTATTGAAGGAGGATTTTACTTTCAATGCAGAGGTTGAAGATG
BRCA1	67	6	ATCAGTAGTATGAGCAGCAGCTGGA	TGTGATGGAAGTTAGAGGGT	TGTGATGGAAGTTAGAGGGT	TGTGATGGAAGTTAGAGGGTTTTTGTGATGGAAGTTAGAGGGTTTTATCAGTAGTATGAGCAGCAGCTGGA
BRCA1	68	6	CACTTTCTTCCATTGCATTATACCCAG	GGGATGTATTGAAGGAGGAT	GGGATGTATTGAAGGAGGAT	GGGATGTATTGAAGGAGGATTTTGGGATGTATTGAAGGAGGATTTTCACTTTCTTCCATTGCATTATACCCAG
BRCA1	69	6	CACCCACTCTCGGGTCACCACAGGT	TGTGATGGAAGTTAGAGGGT	TGTGATGGAAGTTAGAGGGT	TGTGATGGAAGTTAGAGGGTTTTTGTGATGGAAGTTAGAGGGTTTTCACCCACTCTCGGGTCACCACAGGT
BRCA1	70	6	GGCTGCAGTCAGTAGTGGCTGTGGG	GGGATGTATTGAAGGAGGAT	GGGATGTATTGAAGGAGGAT	GGGATGTATTGAAGGAGGATTTTGGGATGTATTGAAGGAGGATTTTGGCTGCAGTCAGTAGTGGCTGTGGG
BRCA1	71	6	CAGATTTCCAAGGGAGACTTCAAGC	TGTGATGGAAGTTAGAGGGT	TGTGATGGAAGTTAGAGGGT	TGTGATGGAAGTTAGAGGGTTTTTGTGATGGAAGTTAGAGGGTTTTCAGATTTCCAAGGGAGACTTCAAGC
BRCA1	72	6	TCAATTGGTGGCGTTTAAATGGTTTT	GGGATGTATTGAAGGAGGAT	GGGATGTATTGAAGGAGGAT	GGGATGTATTGAAGGAGGATTTTGGGATGTATTGAAGGAGGATTTTTCAATTGGTGGCGTTTAAATGGTTTT
BRCA1	73	6	TGAGGCCAAGCCACTCTGTGCTTCC	TGTGATGGAAGTTAGAGGGT	TGTGATGGAAGTTAGAGGGT	TGTGATGGAAGTTAGAGGGTTTTTGTGATGGAAGTTAGAGGGTTTTTGAGGCCAAGCCACTCTGTGCTTCC
BRCA1	74	6	AGAAGTAAACTTAGGGAAACCAGCTATT	GGGATGTATTGAAGGAGGAT	GGGATGTATTGAAGGAGGAT	GGGATGTATTGAAGGAGGATTTTGGGATGTATTGAAGGAGGATTTTAGAAGTAAACTTAGGGAAACCAGCTATT
BRCA1	75	6	CCCAAGGACTATTCTGACTTTAAGTCA	TGTGATGGAAGTTAGAGGGT	TGTGATGGAAGTTAGAGGGT	TGTGATGGAAGTTAGAGGGTTTTTGTGATGGAAGTTAGAGGGTTTTCCCAAGGACTATTCTGACTTTAAGTCA
BRCA1	76	6	CCAATGTTCCACTCCAACATTTGAGA	GGGATGTATTGAAGGAGGAT	GGGATGTATTGAAGGAGGAT	GGGATGTATTGAAGGAGGATTTTGGGATGTATTGAAGGAGGATTTTCCAATGTTCCACTCCAACATTTGAGA
BRCA1	77	6	GGAATGGATTATATACCAGAGCTACAACA	TGTGATGGAAGTTAGAGGGT	TGTGATGGAAGTTAGAGGGT	TGTGATGGAAGTTAGAGGGTTTTTGTGATGGAAGTTAGAGGGTTTTGGAATGGATTATATACCAGAGCTACAACA
BRCA1	78	6	ATCACCTCAAAGAAAGCAACAGCTT	GGGATGTATTGAAGGAGGAT	GGGATGTATTGAAGGAGGAT	GGGATGTATTGAAGGAGGATTTTGGGATGTATTGAAGGAGGATTTTATCACCTCAAAGAAAGCAACAGCTT
BRCA1	79	6	ACAGTCCTGGATAATGGGTTTATGAAAA	TGTGATGGAAGTTAGAGGGT	TGTGATGGAAGTTAGAGGGT	TGTGATGGAAGTTAGAGGGTTTTTGTGATGGAAGTTAGAGGGTTTTACAGTCCTGGATAATGGGTTTATGAAAA
BRCA1	80	6	GTCTTCACTGCCCTTGCACACTGGG	GGGATGTATTGAAGGAGGAT	GGGATGTATTGAAGGAGGAT	GGGATGTATTGAAGGAGGATTTTGGGATGTATTGAAGGAGGATTTTGTCTTCACTGCCCTTGCACACTGGG
NCOA2	1	7	TCACATTCTCTGACACAAACACAAC	TGTGATGGAAGTTAGAGGGT	TGTGATGGAAGTTAGAGGGT	TGTGATGGAAGTTAGAGGGTTTTTGTGATGGAAGTTAGAGGGTTTTTCACATTCTCTGACACAAACACAAC
NCOA2	2	7	TCAGCTCTTCTTGGTTATACCTTAGATAC	ATAGGAAATGGTGGTAGTGT	ATAGGAAATGGTGGTAGTGT	ATAGGAAATGGTGGTAGTGTTTTATAGGAAATGGTGGTAGTGTTTTTCAGCTCTTCTTGGTTATACCTTAGATAC
NCOA2	3	7	CGACAATTGAAGGTATGGCTGTTCC	TGTGATGGAAGTTAGAGGGT	TGTGATGGAAGTTAGAGGGT	TGTGATGGAAGTTAGAGGGTTTTTGTGATGGAAGTTAGAGGGTTTTCGACAATTGAAGGTATGGCTGTTCC
NCOA2	4	7	GCGAAGCACTGCATAGTTTCATATT	ATAGGAAATGGTGGTAGTGT	ATAGGAAATGGTGGTAGTGT	ATAGGAAATGGTGGTAGTGTTTTATAGGAAATGGTGGTAGTGTTTTGCGAAGCACTGCATAGTTTCATATT
NCOA2	5	7	CAAGAGTGCCATCAGACAAGGAAAA	TGTGATGGAAGTTAGAGGGT	TGTGATGGAAGTTAGAGGGT	TGTGATGGAAGTTAGAGGGTTTTTGTGATGGAAGTTAGAGGGTTTTCAAGAGTGCCATCAGACAAGGAAAA
NCOA2	6	7	GATGAGTTTGCTCTTCGTTTGTGCA	ATAGGAAATGGTGGTAGTGT	ATAGGAAATGGTGGTAGTGT	ATAGGAAATGGTGGTAGTGTTTTATAGGAAATGGTGGTAGTGTTTTGATGAGTTTGCTCTTCGTTTGTGCA
NCOA2	7	7	ATTGCTACTGAGGGTCATGTCCTGA	TGTGATGGAAGTTAGAGGGT	TGTGATGGAAGTTAGAGGGT	TGTGATGGAAGTTAGAGGGTTTTTGTGATGGAAGTTAGAGGGTTTTATTGCTACTGAGGGTCATGTCCTGA
NCOA2	8	7	TCCTTTGGGCCATTTATGGGAAAAT	ATAGGAAATGGTGGTAGTGT	ATAGGAAATGGTGGTAGTGT	ATAGGAAATGGTGGTAGTGTTTTATAGGAAATGGTGGTAGTGTTTTTCCTTTGGGCCATTTATGGGAAAAT
NCOA2	9	7	TCATGCCAGGGCTGCTTTGTGAGGG	TGTGATGGAAGTTAGAGGGT	TGTGATGGAAGTTAGAGGGT	TGTGATGGAAGTTAGAGGGTTTTTGTGATGGAAGTTAGAGGGTTTTTCATGCCAGGGCTGCTTTGTGAGGG
NCOA2	10	7	TGAAAGCATGGAGGTGGGCTGTCCT	ATAGGAAATGGTGGTAGTGT	ATAGGAAATGGTGGTAGTGT	ATAGGAAATGGTGGTAGTGTTTTATAGGAAATGGTGGTAGTGTTTTTGAAAGCATGGAGGTGGGCTGTCCT
NCOA2	11	7	GGAGCTGTTGGTATAACTATGGCTAT	TGTGATGGAAGTTAGAGGGT	TGTGATGGAAGTTAGAGGGT	TGTGATGGAAGTTAGAGGGTTTTTGTGATGGAAGTTAGAGGGTTTTGGAGCTGTTGGTATAACTATGGCTAT
NCOA2	12	7	GCCAACGATGACCCTAATGAGACCC	ATAGGAAATGGTGGTAGTGT	ATAGGAAATGGTGGTAGTGT	ATAGGAAATGGTGGTAGTGTTTTATAGGAAATGGTGGTAGTGTTTTGCCAACGATGACCCTAATGAGACCC
NCOA2	13	7	CAAGCTTCCCATCTTGCTGAGTGGG	TGTGATGGAAGTTAGAGGGT	TGTGATGGAAGTTAGAGGGT	TGTGATGGAAGTTAGAGGGTTTTTGTGATGGAAGTTAGAGGGTTTTCAAGCTTCCCATCTTGCTGAGTGGG
NCOA2	14	7	CCAGTTGTACCTTCAGAGGGCTCCC	ATAGGAAATGGTGGTAGTGT	ATAGGAAATGGTGGTAGTGT	ATAGGAAATGGTGGTAGTGTTTTATAGGAAATGGTGGTAGTGTTTTCCAGTTGTACCTTCAGAGGGCTCCC
NCOA2	15	7	CCGTCAGCTCTCTCACTGCTCACGG	TGTGATGGAAGTTAGAGGGT	TGTGATGGAAGTTAGAGGGT	TGTGATGGAAGTTAGAGGGTTTTTGTGATGGAAGTTAGAGGGTTTTCCGTCAGCTCTCTCACTGCTCACGG
NCOA2	16	7	GCCCTTTGCTGTCATGCAGTCTGCT	ATAGGAAATGGTGGTAGTGT	ATAGGAAATGGTGGTAGTGT	ATAGGAAATGGTGGTAGTGTTTTATAGGAAATGGTGGTAGTGTTTTGCCCTTTGCTGTCATGCAGTCTGCT
NCOA2	17	7	ACCCAGAACCAGGCAAGCTACCTGT	TGTGATGGAAGTTAGAGGGT	TGTGATGGAAGTTAGAGGGT	TGTGATGGAAGTTAGAGGGTTTTTGTGATGGAAGTTAGAGGGTTTTACCCAGAACCAGGCAAGCTACCTGT
NCOA2	18	7	CTTCTCCTTGAGCGAGGTTCCATGT	ATAGGAAATGGTGGTAGTGT	ATAGGAAATGGTGGTAGTGT	ATAGGAAATGGTGGTAGTGTTTTATAGGAAATGGTGGTAGTGTTTTCTTCTCCTTGAGCGAGGTTCCATGT
NCOA2	19	7	TGTTAACTTGGCCAAGTCCACAGGG	TGTGATGGAAGTTAGAGGGT	TGTGATGGAAGTTAGAGGGT	TGTGATGGAAGTTAGAGGGTTTTTGTGATGGAAGTTAGAGGGTTTTTGTTAACTTGGCCAAGTCCACAGGG
NCOA2	20	7	TGGCTCAGGTCTTTGCCTGTGGCTT	ATAGGAAATGGTGGTAGTGT	ATAGGAAATGGTGGTAGTGT	ATAGGAAATGGTGGTAGTGTTTTATAGGAAATGGTGGTAGTGTTTTTGGCTCAGGTCTTTGCCTGTGGCTT
NCOA2	21	7	GCGAAGTAGTGCATTCTCTTTCTTCT	TGTGATGGAAGTTAGAGGGT	TGTGATGGAAGTTAGAGGGT	TGTGATGGAAGTTAGAGGGTTTTTGTGATGGAAGTTAGAGGGTTTTGCGAAGTAGTGCATTCTCTTTCTTCT
NCOA2	22	7	TACTGTCCAGTCTCTCAAGTTTGGG	ATAGGAAATGGTGGTAGTGT	ATAGGAAATGGTGGTAGTGT	ATAGGAAATGGTGGTAGTGTTTTATAGGAAATGGTGGTAGTGTTTTTACTGTCCAGTCTCTCAAGTTTGGG
NCOA2	23	7	GCTCATCTCCTCCTTCTCAGTTTTC	TGTGATGGAAGTTAGAGGGT	TGTGATGGAAGTTAGAGGGT	TGTGATGGAAGTTAGAGGGTTTTTGTGATGGAAGTTAGAGGGTTTTGCTCATCTCCTCCTTCTCAGTTTTC
NCOA2	24	7	CTATTCTGCAAATCATCCAAAATCTCCT	ATAGGAAATGGTGGTAGTGT	ATAGGAAATGGTGGTAGTGT	ATAGGAAATGGTGGTAGTGTTTTATAGGAAATGGTGGTAGTGTTTTCTATTCTGCAAATCATCCAAAATCTCCT
NCOA2	25	7	TTGCTTGTCAACTGATCCAGCAGGG	TGTGATGGAAGTTAGAGGGT	TGTGATGGAAGTTAGAGGGT	TGTGATGGAAGTTAGAGGGTTTTTGTGATGGAAGTTAGAGGGTTTTTTGCTTGTCAACTGATCCAGCAGGG
NCOA2	26	7	GTGAGTTGCATGAGGTCATTGATGA	ATAGGAAATGGTGGTAGTGT	ATAGGAAATGGTGGTAGTGT	ATAGGAAATGGTGGTAGTGTTTTATAGGAAATGGTGGTAGTGTTTTGTGAGTTGCATGAGGTCATTGATGA
NCOA2	27	7	TCTGGTTTGGCAATAACCTGCCCAG	TGTGATGGAAGTTAGAGGGT	TGTGATGGAAGTTAGAGGGT	TGTGATGGAAGTTAGAGGGTTTTTGTGATGGAAGTTAGAGGGTTTTTCTGGTTTGGCAATAACCTGCCCAG
NCOA2	28	7	GCTTTGCAATGTGATGTCAAGTGGT	ATAGGAAATGGTGGTAGTGT	ATAGGAAATGGTGGTAGTGT	ATAGGAAATGGTGGTAGTGTTTTATAGGAAATGGTGGTAGTGTTTTGCTTTGCAATGTGATGTCAAGTGGT
NCOA2	29	7	TCCCTTGATTACCCATCATTCCTGG	TGTGATGGAAGTTAGAGGGT	TGTGATGGAAGTTAGAGGGT	TGTGATGGAAGTTAGAGGGTTTTTGTGATGGAAGTTAGAGGGTTTTTCCCTTGATTACCCATCATTCCTGG
NCOA2	30	7	TGACTCTCACAGCCGAACTCTGCGG	ATAGGAAATGGTGGTAGTGT	ATAGGAAATGGTGGTAGTGT	ATAGGAAATGGTGGTAGTGTTTTATAGGAAATGGTGGTAGTGTTTTTGACTCTCACAGCCGAACTCTGCGG
NCOA2	31	7	TTCCGAATCATACCTCCTTGGACTG	TGTGATGGAAGTTAGAGGGT	TGTGATGGAAGTTAGAGGGT	TGTGATGGAAGTTAGAGGGTTTTTGTGATGGAAGTTAGAGGGTTTTTTCCGAATCATACCTCCTTGGACTG
NCOA2	32	7	CTGAAGCGTCTGTCTTTGGCCAGGC	ATAGGAAATGGTGGTAGTGT	ATAGGAAATGGTGGTAGTGT	ATAGGAAATGGTGGTAGTGTTTTATAGGAAATGGTGGTAGTGTTTTCTGAAGCGTCTGTCTTTGGCCAGGC
NCOA2	33	7	TAAGGCTCTATCAATCTCCTCCAGG	TGTGATGGAAGTTAGAGGGT	TGTGATGGAAGTTAGAGGGT	TGTGATGGAAGTTAGAGGGTTTTTGTGATGGAAGTTAGAGGGTTTTTAAGGCTCTATCAATCTCCTCCAGG
NCOA2	34	7	CCTTCTGCTCCAGCATGATGTTGGA	ATAGGAAATGGTGGTAGTGT	ATAGGAAATGGTGGTAGTGT	ATAGGAAATGGTGGTAGTGTTTTATAGGAAATGGTGGTAGTGTTTTCCTTCTGCTCCAGCATGATGTTGGA
NCOA2	35	7	GAATAGCTACCCTGGGCCATTTGTG	TGTGATGGAAGTTAGAGGGT	TGTGATGGAAGTTAGAGGGT	TGTGATGGAAGTTAGAGGGTTTTTGTGATGGAAGTTAGAGGGTTTTGAATAGCTACCCTGGGCCATTTGTG
NCOA2	36	7	TGGTGTGAAAGTTTGGATCTTGCAT	ATAGGAAATGGTGGTAGTGT	ATAGGAAATGGTGGTAGTGT	ATAGGAAATGGTGGTAGTGTTTTATAGGAAATGGTGGTAGTGTTTTTGGTGTGAAAGTTTGGATCTTGCAT
NCOA2	37	7	AAGATGCTGGTTCAGGATTTCCCTC	TGTGATGGAAGTTAGAGGGT	TGTGATGGAAGTTAGAGGGT	TGTGATGGAAGTTAGAGGGTTTTTGTGATGGAAGTTAGAGGGTTTTAAGATGCTGGTTCAGGATTTCCCTC
NCOA2	38	7	TGCTGTTGCTGATGCATTTGTCTCT	ATAGGAAATGGTGGTAGTGT	ATAGGAAATGGTGGTAGTGT	ATAGGAAATGGTGGTAGTGTTTTATAGGAAATGGTGGTAGTGTTTTTGCTGTTGCTGATGCATTTGTCTCT
NCOA2	39	7	CATGCTTGGTGTCATATTCAACCCT	TGTGATGGAAGTTAGAGGGT	TGTGATGGAAGTTAGAGGGT	TGTGATGGAAGTTAGAGGGTTTTTGTGATGGAAGTTAGAGGGTTTTCATGCTTGGTGTCATATTCAACCCT
NCOA2	40	7	ATAGTTGCTGGCATACCACTAGGAG	ATAGGAAATGGTGGTAGTGT	ATAGGAAATGGTGGTAGTGT	ATAGGAAATGGTGGTAGTGTTTTATAGGAAATGGTGGTAGTGTTTTATAGTTGCTGGCATACCACTAGGAG
NCOA2	41	7	GGACTCTGTGTATGTGCCATTCGGG	TGTGATGGAAGTTAGAGGGT	TGTGATGGAAGTTAGAGGGT	TGTGATGGAAGTTAGAGGGTTTTTGTGATGGAAGTTAGAGGGTTTTGGACTCTGTGTATGTGCCATTCGGG
NCOA2	42	7	CTGGGTTGGCCTGAGACTGTTGCAT	ATAGGAAATGGTGGTAGTGT	ATAGGAAATGGTGGTAGTGT	ATAGGAAATGGTGGTAGTGTTTTATAGGAAATGGTGGTAGTGTTTTCTGGGTTGGCCTGAGACTGTTGCAT
NCOA2	43	7	CTGCTCATGCCACCTGTGTTGGTCG	TGTGATGGAAGTTAGAGGGT	TGTGATGGAAGTTAGAGGGT	TGTGATGGAAGTTAGAGGGTTTTTGTGATGGAAGTTAGAGGGTTTTCTGCTCATGCCACCTGTGTTGGTCG
NCOA2	44	7	TGCTGATCTGTCCTGTCATCTGGTT	ATAGGAAATGGTGGTAGTGT	ATAGGAAATGGTGGTAGTGT	ATAGGAAATGGTGGTAGTGTTTTATAGGAAATGGTGGTAGTGTTTTTGCTGATCTGTCCTGTCATCTGGTT
NCOA2	45	7	ACTGGAAGTGTTTTGAGCAAGTGAG	TGTGATGGAAGTTAGAGGGT	TGTGATGGAAGTTAGAGGGT	TGTGATGGAAGTTAGAGGGTTTTTGTGATGGAAGTTAGAGGGTTTTACTGGAAGTGTTTTGAGCAAGTGAG
NCOA2	46	7	GGGTTGAAACAAATAGACACAGCTCT	ATAGGAAATGGTGGTAGTGT	ATAGGAAATGGTGGTAGTGT	ATAGGAAATGGTGGTAGTGTTTTATAGGAAATGGTGGTAGTGTTTTGGGTTGAAACAAATAGACACAGCTCT
NCOA2	47	7	CTGTCTGGATGCGAGCTTCAGACTG	TGTGATGGAAGTTAGAGGGT	TGTGATGGAAGTTAGAGGGT	TGTGATGGAAGTTAGAGGGTTTTTGTGATGGAAGTTAGAGGGTTTTCTGTCTGGATGCGAGCTTCAGACTG
NCOA2	48	7	AAGGTGAATGCAGTGAACAGACTGA	ATAGGAAATGGTGGTAGTGT	ATAGGAAATGGTGGTAGTGT	ATAGGAAATGGTGGTAGTGTTTTATAGGAAATGGTGGTAGTGTTTTAAGGTGAATGCAGTGAACAGACTGA
NCOA2	49	7	TGACATGGGTATGAAATTTGCCTGT	TGTGATGGAAGTTAGAGGGT	TGTGATGGAAGTTAGAGGGT	TGTGATGGAAGTTAGAGGGTTTTTGTGATGGAAGTTAGAGGGTTTTTGACATGGGTATGAAATTTGCCTGT
NCOA2	50	7	ACAAGAGCATGGTTCTCCTTAAATACATA	ATAGGAAATGGTGGTAGTGT	ATAGGAAATGGTGGTAGTGT	ATAGGAAATGGTGGTAGTGTTTTATAGGAAATGGTGGTAGTGTTTTACAAGAGCATGGTTCTCCTTAAATACATA
NCOA2	51	7	CCCAAATTCAGGCTTTAGCTTAAAACAT	TGTGATGGAAGTTAGAGGGT	TGTGATGGAAGTTAGAGGGT	TGTGATGGAAGTTAGAGGGTTTTTGTGATGGAAGTTAGAGGGTTTTCCCAAATTCAGGCTTTAGCTTAAAACAT
NCOA2	52	7	GCTGTCCACGGTGTCTGTCCTGCTT	ATAGGAAATGGTGGTAGTGT	ATAGGAAATGGTGGTAGTGT	ATAGGAAATGGTGGTAGTGTTTTATAGGAAATGGTGGTAGTGTTTTGCTGTCCACGGTGTCTGTCCTGCTT
NCOA2	53	7	AGAGATACGACTGTGACTTTGTTGG	TGTGATGGAAGTTAGAGGGT	TGTGATGGAAGTTAGAGGGT	TGTGATGGAAGTTAGAGGGTTTTTGTGATGGAAGTTAGAGGGTTTTAGAGATACGACTGTGACTTTGTTGG
NCOA2	54	7	TCTTTCCAACATGGTCTTTAGAGCT	ATAGGAAATGGTGGTAGTGT	ATAGGAAATGGTGGTAGTGT	ATAGGAAATGGTGGTAGTGTTTTATAGGAAATGGTGGTAGTGTTTTTCTTTCCAACATGGTCTTTAGAGCT
NCOA2	55	7	AATATTTGCTAATGTTAACAGCCCTCTC	TGTGATGGAAGTTAGAGGGT	TGTGATGGAAGTTAGAGGGT	TGTGATGGAAGTTAGAGGGTTTTTGTGATGGAAGTTAGAGGGTTTTAATATTTGCTAATGTTAACAGCCCTCTC
NCOA2	56	7	AGGTGAACCAGTTTGGTTTTAACAAA	ATAGGAAATGGTGGTAGTGT	ATAGGAAATGGTGGTAGTGT	ATAGGAAATGGTGGTAGTGTTTTATAGGAAATGGTGGTAGTGTTTTAGGTGAACCAGTTTGGTTTTAACAAA
NCOA2	57	7	CTGACAGGGAAGAAGAGATGCTGAT	TGTGATGGAAGTTAGAGGGT	TGTGATGGAAGTTAGAGGGT	TGTGATGGAAGTTAGAGGGTTTTTGTGATGGAAGTTAGAGGGTTTTCTGACAGGGAAGAAGAGATGCTGAT
NCOA2	58	7	GGCTTACCTGGTTTCTGTAGCTTATATT	ATAGGAAATGGTGGTAGTGT	ATAGGAAATGGTGGTAGTGT	ATAGGAAATGGTGGTAGTGTTTTATAGGAAATGGTGGTAGTGTTTTGGCTTACCTGGTTTCTGTAGCTTATATT
NCOA2	59	7	GCTCGATTGGTATCAAGCCTTAACTTT	TGTGATGGAAGTTAGAGGGT	TGTGATGGAAGTTAGAGGGT	TGTGATGGAAGTTAGAGGGTTTTTGTGATGGAAGTTAGAGGGTTTTGCTCGATTGGTATCAAGCCTTAACTTT
NCOA2	60	7	GCTATCAATTTAAACACACTGGCGTTTT	ATAGGAAATGGTGGTAGTGT	ATAGGAAATGGTGGTAGTGT	ATAGGAAATGGTGGTAGTGTTTTATAGGAAATGGTGGTAGTGTTTTGCTATCAATTTAAACACACTGGCGTTTT
NCOA2	61	7	TTCGGCTTAGTCAGCACTGCTAAAA	TGTGATGGAAGTTAGAGGGT	TGTGATGGAAGTTAGAGGGT	TGTGATGGAAGTTAGAGGGTTTTTGTGATGGAAGTTAGAGGGTTTTTTCGGCTTAGTCAGCACTGCTAAAA
NCOA2	62	7	CCTGCTTAGTAACATGTAGTCTTTCTAAGG	ATAGGAAATGGTGGTAGTGT	ATAGGAAATGGTGGTAGTGT	ATAGGAAATGGTGGTAGTGTTTTATAGGAAATGGTGGTAGTGTTTTCCTGCTTAGTAACATGTAGTCTTTCTAAGG
NCOA2	63	7	CTTTGGGCTATATCTCTTCCTATATTTCCA	TGTGATGGAAGTTAGAGGGT	TGTGATGGAAGTTAGAGGGT	TGTGATGGAAGTTAGAGGGTTTTTGTGATGGAAGTTAGAGGGTTTTCTTTGGGCTATATCTCTTCCTATATTTCCA
NCOA2	64	7	GCAACATTTTCAGACTGTCTACTTACCAT	ATAGGAAATGGTGGTAGTGT	ATAGGAAATGGTGGTAGTGT	ATAGGAAATGGTGGTAGTGTTTTATAGGAAATGGTGGTAGTGTTTTGCAACATTTTCAGACTGTCTACTTACCAT
NCOA2	65	7	ACTGGTGGCCACTGAGAAGTGTTGT	TGTGATGGAAGTTAGAGGGT	TGTGATGGAAGTTAGAGGGT	TGTGATGGAAGTTAGAGGGTTTTTGTGATGGAAGTTAGAGGGTTTTACTGGTGGCCACTGAGAAGTGTTGT
NCOA2	66	7	GGAGAAAAGTAGAGCCTTTTGAGGG	ATAGGAAATGGTGGTAGTGT	ATAGGAAATGGTGGTAGTGT	ATAGGAAATGGTGGTAGTGTTTTATAGGAAATGGTGGTAGTGTTTTGGAGAAAAGTAGAGCCTTTTGAGGG
NCOA2	67	7	TTGTATGCCACATGAGCCTCAGCCC	TGTGATGGAAGTTAGAGGGT	TGTGATGGAAGTTAGAGGGT	TGTGATGGAAGTTAGAGGGTTTTTGTGATGGAAGTTAGAGGGTTTTTTGTATGCCACATGAGCCTCAGCCC
NCOA2	68	7	GTGCTGTGTGAAGTTAAAAGTCATTCTA	ATAGGAAATGGTGGTAGTGT	ATAGGAAATGGTGGTAGTGT	ATAGGAAATGGTGGTAGTGTTTTATAGGAAATGGTGGTAGTGTTTTGTGCTGTGTGAAGTTAAAAGTCATTCTA
NCOA2	69	7	AGATAGTTTTGGACGGTGTTGTAGTG	TGTGATGGAAGTTAGAGGGT	TGTGATGGAAGTTAGAGGGT	TGTGATGGAAGTTAGAGGGTTTTTGTGATGGAAGTTAGAGGGTTTTAGATAGTTTTGGACGGTGTTGTAGTG
NCOA2	70	7	AAATACAGCGGGCAGATGGATAAAA	ATAGGAAATGGTGGTAGTGT	ATAGGAAATGGTGGTAGTGT	ATAGGAAATGGTGGTAGTGTTTTATAGGAAATGGTGGTAGTGTTTTAAATACAGCGGGCAGATGGATAAAA
NCOA2	71	7	CCTTCAAAACAGCAATGATCACGAA	TGTGATGGAAGTTAGAGGGT	TGTGATGGAAGTTAGAGGGT	TGTGATGGAAGTTAGAGGGTTTTTGTGATGGAAGTTAGAGGGTTTTCCTTCAAAACAGCAATGATCACGAA
NCOA2	72	7	ACCTGATTGAAACCGTAAGAGAATTTATC	ATAGGAAATGGTGGTAGTGT	ATAGGAAATGGTGGTAGTGT	ATAGGAAATGGTGGTAGTGTTTTATAGGAAATGGTGGTAGTGTTTTACCTGATTGAAACCGTAAGAGAATTTATC
NCOA2	73	7	CAGGCCATAAGAGATACACATAGGG	TGTGATGGAAGTTAGAGGGT	TGTGATGGAAGTTAGAGGGT	TGTGATGGAAGTTAGAGGGTTTTTGTGATGGAAGTTAGAGGGTTTTCAGGCCATAAGAGATACACATAGGG
NCOA2	74	7	TGCAAGTGGATCTGTGCCACCCATT	ATAGGAAATGGTGGTAGTGT	ATAGGAAATGGTGGTAGTGT	ATAGGAAATGGTGGTAGTGTTTTATAGGAAATGGTGGTAGTGTTTTTGCAAGTGGATCTGTGCCACCCATT
NCOA2	75	7	TTGTGCAGAGGATGCTTTGCTCTTA	TGTGATGGAAGTTAGAGGGT	TGTGATGGAAGTTAGAGGGT	TGTGATGGAAGTTAGAGGGTTTTTGTGATGGAAGTTAGAGGGTTTTTTGTGCAGAGGATGCTTTGCTCTTA
NCOA2	76	7	GTCTATAAAGAAACACCAGGGAGAAAATTC	ATAGGAAATGGTGGTAGTGT	ATAGGAAATGGTGGTAGTGT	ATAGGAAATGGTGGTAGTGTTTTATAGGAAATGGTGGTAGTGTTTTGTCTATAAAGAAACACCAGGGAGAAAATTC
NCOA2	77	7	GGACAGCTATGTAGGAATATACAAGACT	TGTGATGGAAGTTAGAGGGT	TGTGATGGAAGTTAGAGGGT	TGTGATGGAAGTTAGAGGGTTTTTGTGATGGAAGTTAGAGGGTTTTGGACAGCTATGTAGGAATATACAAGACT
NCOA2	78	7	AGCTTTCTCCTGAAGAACCATAGTTAA	ATAGGAAATGGTGGTAGTGT	ATAGGAAATGGTGGTAGTGT	ATAGGAAATGGTGGTAGTGTTTTATAGGAAATGGTGGTAGTGTTTTAGCTTTCTCCTGAAGAACCATAGTTAA
NCOA2	79	7	AATACAAACATCAATGCAGGTGAACA	TGTGATGGAAGTTAGAGGGT	TGTGATGGAAGTTAGAGGGT	TGTGATGGAAGTTAGAGGGTTTTTGTGATGGAAGTTAGAGGGTTTTAATACAAACATCAATGCAGGTGAACA
NCOA2	80	7	CTACCTTTGCATAAACTGCTCACAC	ATAGGAAATGGTGGTAGTGT	ATAGGAAATGGTGGTAGTGT	ATAGGAAATGGTGGTAGTGTTTTATAGGAAATGGTGGTAGTGTTTTCTACCTTTGCATAAACTGCTCACAC
BRCA2	1	8	GTGGAGTTTTAAATAGGTTTGGTTCGT	TGTGGAGGGATTGAAGGATA	TGTGGAGGGATTGAAGGATA	TGTGGAGGGATTGAAGGATATTTTGTGGAGGGATTGAAGGATATTTGTGGAGTTTTAAATAGGTTTGGTTCGT
BRCA2	2	8	AGCCAGCTGATTATAAGATGGTTTCC	AGAGTGAGTAGTAGTGGAGT	AGAGTGAGTAGTAGTGGAGT	AGAGTGAGTAGTAGTGGAGTTTTAGAGTGAGTAGTAGTGGAGTTTTAGCCAGCTGATTATAAGATGGTTTCC
BRCA2	3	8	TGGTTCCACTTCAGATACAAATGAGTA	TGTGGAGGGATTGAAGGATA	TGTGGAGGGATTGAAGGATA	TGTGGAGGGATTGAAGGATATTTTGTGGAGGGATTGAAGGATATTTTGGTTCCACTTCAGATACAAATGAGTA
BRCA2	4	8	GGCTTCTGATTTGCTACATTTGAATCTAA	AGAGTGAGTAGTAGTGGAGT	AGAGTGAGTAGTAGTGGAGT	AGAGTGAGTAGTAGTGGAGTTTTAGAGTGAGTAGTAGTGGAGTTTTGGCTTCTGATTTGCTACATTTGAATCTAA
BRCA2	5	8	TTCACAGGCCAAAGACGGTACAACTT	TGTGGAGGGATTGAAGGATA	TGTGGAGGGATTGAAGGATA	TGTGGAGGGATTGAAGGATATTTTGTGGAGGGATTGAAGGATATTTTTCACAGGCCAAAGACGGTACAACTT
BRCA2	6	8	ATTTAGACCTGAAAGGGTTAGTTGAGA	AGAGTGAGTAGTAGTGGAGT	AGAGTGAGTAGTAGTGGAGT	AGAGTGAGTAGTAGTGGAGTTTTAGAGTGAGTAGTAGTGGAGTTTTATTTAGACCTGAAAGGGTTAGTTGAGA
BRCA2	7	8	GTGGCAAAGAATTCTCTGAAGTAAGAA	TGTGGAGGGATTGAAGGATA	TGTGGAGGGATTGAAGGATA	TGTGGAGGGATTGAAGGATATTTTGTGGAGGGATTGAAGGATATTTGTGGCAAAGAATTCTCTGAAGTAAGAA
BRCA2	8	8	GCTTCTCTGATTTTGGTAGGCTAGAAA	AGAGTGAGTAGTAGTGGAGT	AGAGTGAGTAGTAGTGGAGT	AGAGTGAGTAGTAGTGGAGTTTTAGAGTGAGTAGTAGTGGAGTTTTGCTTCTCTGATTTTGGTAGGCTAGAAA
BRCA2	9	8	ATATTGCCTGCTTTACTGCAAGAATG	TGTGGAGGGATTGAAGGATA	TGTGGAGGGATTGAAGGATA	TGTGGAGGGATTGAAGGATATTTTGTGGAGGGATTGAAGGATATTTATATTGCCTGCTTTACTGCAAGAATG
BRCA2	10	8	AGTTTGGATCAGTCATATGACCTGAAAA	AGAGTGAGTAGTAGTGGAGT	AGAGTGAGTAGTAGTGGAGT	AGAGTGAGTAGTAGTGGAGTTTTAGAGTGAGTAGTAGTGGAGTTTTAGTTTGGATCAGTCATATGACCTGAAAA
BRCA2	11	8	CCAGCTTCCATTATCAATTAAATTTGGAC	TGTGGAGGGATTGAAGGATA	TGTGGAGGGATTGAAGGATA	TGTGGAGGGATTGAAGGATATTTTGTGGAGGGATTGAAGGATATTTCCAGCTTCCATTATCAATTAAATTTGGAC
BRCA2	12	8	GGGCTGAACAGTTAATTAGTTCTGATTTT	AGAGTGAGTAGTAGTGGAGT	AGAGTGAGTAGTAGTGGAGT	AGAGTGAGTAGTAGTGGAGTTTTAGAGTGAGTAGTAGTGGAGTTTTGGGCTGAACAGTTAATTAGTTCTGATTTT
BRCA2	13	8	TTGAATGTTGTACTGGGTGACATGCT	TGTGGAGGGATTGAAGGATA	TGTGGAGGGATTGAAGGATA	TGTGGAGGGATTGAAGGATATTTTGTGGAGGGATTGAAGGATATTTTTGAATGTTGTACTGGGTGACATGCT
BRCA2	14	8	GCTGGCATTTTCATGATCATATAAAAGAC	AGAGTGAGTAGTAGTGGAGT	AGAGTGAGTAGTAGTGGAGT	AGAGTGAGTAGTAGTGGAGTTTTAGAGTGAGTAGTAGTGGAGTTTTGCTGGCATTTTCATGATCATATAAAAGAC
BRCA2	15	8	TTGCCTCTAGAAATCATGACTAGGTTT	TGTGGAGGGATTGAAGGATA	TGTGGAGGGATTGAAGGATA	TGTGGAGGGATTGAAGGATATTTTGTGGAGGGATTGAAGGATATTTTTGCCTCTAGAAATCATGACTAGGTTT
BRCA2	16	8	CTTTGAGCTTGTCTGACATTTTGTATGAT	AGAGTGAGTAGTAGTGGAGT	AGAGTGAGTAGTAGTGGAGT	AGAGTGAGTAGTAGTGGAGTTTTAGAGTGAGTAGTAGTGGAGTTTTCTTTGAGCTTGTCTGACATTTTGTATGAT
BRCA2	17	8	CTTGAAGGTGATGCTACTCTCATGTA	TGTGGAGGGATTGAAGGATA	TGTGGAGGGATTGAAGGATA	TGTGGAGGGATTGAAGGATATTTTGTGGAGGGATTGAAGGATATTTCTTGAAGGTGATGCTACTCTCATGTA
BRCA2	18	8	CCTTTCATTAGCTACTTGGAAGACAAAAT	AGAGTGAGTAGTAGTGGAGT	AGAGTGAGTAGTAGTGGAGT	AGAGTGAGTAGTAGTGGAGTTTTAGAGTGAGTAGTAGTGGAGTTTTCCTTTCATTAGCTACTTGGAAGACAAAAT
BRCA2	19	8	TTGAAAATGGGTTCGTTTACACAAGT	TGTGGAGGGATTGAAGGATA	TGTGGAGGGATTGAAGGATA	TGTGGAGGGATTGAAGGATATTTTGTGGAGGGATTGAAGGATATTTTTGAAAATGGGTTCGTTTACACAAGT
BRCA2	20	8	TGTGTCTCCATATAAAACCATGGTAGAG	AGAGTGAGTAGTAGTGGAGT	AGAGTGAGTAGTAGTGGAGT	AGAGTGAGTAGTAGTGGAGTTTTAGAGTGAGTAGTAGTGGAGTTTTTGTGTCTCCATATAAAACCATGGTAGAG
BRCA2	21	8	CCTGCTTGGAAAATAACATCTGAGGG	TGTGGAGGGATTGAAGGATA	TGTGGAGGGATTGAAGGATA	TGTGGAGGGATTGAAGGATATTTTGTGGAGGGATTGAAGGATATTTCCTGCTTGGAAAATAACATCTGAGGG
BRCA2	22	8	CCTTTTGGCTAGGTGTTAAATTATGGTT	AGAGTGAGTAGTAGTGGAGT	AGAGTGAGTAGTAGTGGAGT	AGAGTGAGTAGTAGTGGAGTTTTAGAGTGAGTAGTAGTGGAGTTTTCCTTTTGGCTAGGTGTTAAATTATGGTT
BRCA2	23	8	CTTCTGCAATATGTAGCTTGGTTTTCTAA	TGTGGAGGGATTGAAGGATA	TGTGGAGGGATTGAAGGATA	TGTGGAGGGATTGAAGGATATTTTGTGGAGGGATTGAAGGATATTTCTTCTGCAATATGTAGCTTGGTTTTCTAA
BRCA2	24	8	ATCTGGTTTTCAGGCACTTCAAATGT	AGAGTGAGTAGTAGTGGAGT	AGAGTGAGTAGTAGTGGAGT	AGAGTGAGTAGTAGTGGAGTTTTAGAGTGAGTAGTAGTGGAGTTTTATCTGGTTTTCAGGCACTTCAAATGT
BRCA2	25	8	GCATTCATTATGACATGAAGATCAGCATC	TGTGGAGGGATTGAAGGATA	TGTGGAGGGATTGAAGGATA	TGTGGAGGGATTGAAGGATATTTTGTGGAGGGATTGAAGGATATTTGCATTCATTATGACATGAAGATCAGCATC
BRCA2	26	8	TGCTGCTGTCTACCTGACCAATCGAT	AGAGTGAGTAGTAGTGGAGT	AGAGTGAGTAGTAGTGGAGT	AGAGTGAGTAGTAGTGGAGTTTTAGAGTGAGTAGTAGTGGAGTTTTTGCTGCTGTCTACCTGACCAATCGAT
BRCA2	27	8	CACTGCCATCAAATTCTAAGTTATGAGAA	TGTGGAGGGATTGAAGGATA	TGTGGAGGGATTGAAGGATA	TGTGGAGGGATTGAAGGATATTTTGTGGAGGGATTGAAGGATATTTCACTGCCATCAAATTCTAAGTTATGAGAA
BRCA2	28	8	CAGTAAATAGCAAGTCCGTTTCATCTT	AGAGTGAGTAGTAGTGGAGT	AGAGTGAGTAGTAGTGGAGT	AGAGTGAGTAGTAGTGGAGTTTTAGAGTGAGTAGTAGTGGAGTTTTCAGTAAATAGCAAGTCCGTTTCATCTT
BRCA2	29	8	ATCTGAGTGTTTCCCTCCTTCATAAA	TGTGGAGGGATTGAAGGATA	TGTGGAGGGATTGAAGGATA	TGTGGAGGGATTGAAGGATATTTTGTGGAGGGATTGAAGGATATTTATCTGAGTGTTTCCCTCCTTCATAAA
BRCA2	30	8	TTCTTGAGCTTTCGCAACTTCCAAAA	AGAGTGAGTAGTAGTGGAGT	AGAGTGAGTAGTAGTGGAGT	AGAGTGAGTAGTAGTGGAGTTTTAGAGTGAGTAGTAGTGGAGTTTTTTCTTGAGCTTTCGCAACTTCCAAAA
BRCA2	31	8	GCAATTCTTCTGGTTTCTGATCAAAGAA	TGTGGAGGGATTGAAGGATA	TGTGGAGGGATTGAAGGATA	TGTGGAGGGATTGAAGGATATTTTGTGGAGGGATTGAAGGATATTTGCAATTCTTCTGGTTTCTGATCAAAGAA
BRCA2	32	8	TCTGTTTCCTCATAACTTAGAATGTCCA	AGAGTGAGTAGTAGTGGAGT	AGAGTGAGTAGTAGTGGAGT	AGAGTGAGTAGTAGTGGAGTTTTAGAGTGAGTAGTAGTGGAGTTTTTCTGTTTCCTCATAACTTAGAATGTCCA
BRCA2	33	8	CTTTTCATCACGTTCGGGTTGTCCCT	TGTGGAGGGATTGAAGGATA	TGTGGAGGGATTGAAGGATA	TGTGGAGGGATTGAAGGATATTTTGTGGAGGGATTGAAGGATATTTCTTTTCATCACGTTCGGGTTGTCCCT
BRCA2	34	8	GCTGTATGAAAACCCAATAGAGTAGGTT	AGAGTGAGTAGTAGTGGAGT	AGAGTGAGTAGTAGTGGAGT	AGAGTGAGTAGTAGTGGAGTTTTAGAGTGAGTAGTAGTGGAGTTTTGCTGTATGAAAACCCAATAGAGTAGGTT
BRCA2	35	8	AGGGTCTTTGCCCATTGATGGCTAAA	TGTGGAGGGATTGAAGGATA	TGTGGAGGGATTGAAGGATA	TGTGGAGGGATTGAAGGATATTTTGTGGAGGGATTGAAGGATATTTAGGGTCTTTGCCCATTGATGGCTAAA
BRCA2	36	8	CCACAGTCTCAATAGAAACAAGGTTTT	AGAGTGAGTAGTAGTGGAGT	AGAGTGAGTAGTAGTGGAGT	AGAGTGAGTAGTAGTGGAGTTTTAGAGTGAGTAGTAGTGGAGTTTTCCACAGTCTCAATAGAAACAAGGTTTT
BRCA2	37	8	GGCTGAATTTTCAATGACTGAATAAGGG	TGTGGAGGGATTGAAGGATA	TGTGGAGGGATTGAAGGATA	TGTGGAGGGATTGAAGGATATTTTGTGGAGGGATTGAAGGATATTTGGCTGAATTTTCAATGACTGAATAAGGG
BRCA2	38	8	GTTCCTCAACGCAAATATCTTCATTTACA	AGAGTGAGTAGTAGTGGAGT	AGAGTGAGTAGTAGTGGAGT	AGAGTGAGTAGTAGTGGAGTTTTAGAGTGAGTAGTAGTGGAGTTTTGTTCCTCAACGCAAATATCTTCATTTACA
BRCA2	39	8	ACGATTTTACCACTGGCTATCCTAAAT	TGTGGAGGGATTGAAGGATA	TGTGGAGGGATTGAAGGATA	TGTGGAGGGATTGAAGGATATTTTGTGGAGGGATTGAAGGATATTTACGATTTTACCACTGGCTATCCTAAAT
BRCA2	40	8	CCTCTGAATCATCCAATGCCTCGTAA	AGAGTGAGTAGTAGTGGAGT	AGAGTGAGTAGTAGTGGAGT	AGAGTGAGTAGTAGTGGAGTTTTAGAGTGAGTAGTAGTGGAGTTTTCCTCTGAATCATCCAATGCCTCGTAA
BRCA2	41	8	CTTTCTCCAATCCAGACATATTTTGGTTA	TGTGGAGGGATTGAAGGATA	TGTGGAGGGATTGAAGGATA	TGTGGAGGGATTGAAGGATATTTTGTGGAGGGATTGAAGGATATTTCTTTCTCCAATCCAGACATATTTTGGTTA
BRCA2	42	8	GTTTCCAAACTAACATCACAAGGTGA	AGAGTGAGTAGTAGTGGAGT	AGAGTGAGTAGTAGTGGAGT	AGAGTGAGTAGTAGTGGAGTTTTAGAGTGAGTAGTAGTGGAGTTTTGTTTCCAAACTAACATCACAAGGTGA
BRCA2	43	8	GACTTGCTTGGTACTATCTTCTATTTCAG	TGTGGAGGGATTGAAGGATA	TGTGGAGGGATTGAAGGATA	TGTGGAGGGATTGAAGGATATTTTGTGGAGGGATTGAAGGATATTTGACTTGCTTGGTACTATCTTCTATTTCAG
BRCA2	44	8	GCTGGTCTGAATGTTCGTTACTTTTAAA	AGAGTGAGTAGTAGTGGAGT	AGAGTGAGTAGTAGTGGAGT	AGAGTGAGTAGTAGTGGAGTTTTAGAGTGAGTAGTAGTGGAGTTTTGCTGGTCTGAATGTTCGTTACTTTTAAA
BRCA2	45	8	AACTTGCTTTCCACTTGCTGTACTAA	TGTGGAGGGATTGAAGGATA	TGTGGAGGGATTGAAGGATA	TGTGGAGGGATTGAAGGATATTTTGTGGAGGGATTGAAGGATATTTAACTTGCTTTCCACTTGCTGTACTAA
BRCA2	46	8	GTGAAGACTATGCTCAGTTCTGATTAAATC	AGAGTGAGTAGTAGTGGAGT	AGAGTGAGTAGTAGTGGAGT	AGAGTGAGTAGTAGTGGAGTTTTAGAGTGAGTAGTAGTGGAGTTTTGTGAAGACTATGCTCAGTTCTGATTAAATC
BRCA2	47	8	GGTTTCTCTTATCAACACGAGGAAGTA	TGTGGAGGGATTGAAGGATA	TGTGGAGGGATTGAAGGATA	TGTGGAGGGATTGAAGGATATTTTGTGGAGGGATTGAAGGATATTTGGTTTCTCTTATCAACACGAGGAAGTA
BRCA2	48	8	TTCCATTTCTGAGTTTACACAGTGCT	AGAGTGAGTAGTAGTGGAGT	AGAGTGAGTAGTAGTGGAGT	AGAGTGAGTAGTAGTGGAGTTTTAGAGTGAGTAGTAGTGGAGTTTTTTCCATTTCTGAGTTTACACAGTGCT
BRCA2	49	8	CACTTTGGTTCCTAATACCAACTGTTG	TGTGGAGGGATTGAAGGATA	TGTGGAGGGATTGAAGGATA	TGTGGAGGGATTGAAGGATATTTTGTGGAGGGATTGAAGGATATTTCACTTTGGTTCCTAATACCAACTGTTG
BRCA2	50	8	GTTCATCATCTTCCATAAAAGCTTTAGCA	AGAGTGAGTAGTAGTGGAGT	AGAGTGAGTAGTAGTGGAGT	AGAGTGAGTAGTAGTGGAGTTTTAGAGTGAGTAGTAGTGGAGTTTTGTTCATCATCTTCCATAAAAGCTTTAGCA
BRCA2	51	8	CATTTCCTCATTTTCGGGACATGTAAAA	TGTGGAGGGATTGAAGGATA	TGTGGAGGGATTGAAGGATA	TGTGGAGGGATTGAAGGATATTTTGTGGAGGGATTGAAGGATATTTCATTTCCTCATTTTCGGGACATGTAAAA
BRCA2	52	8	CGGTAAAATTTGGATTCTGTATCTCTTGA	AGAGTGAGTAGTAGTGGAGT	AGAGTGAGTAGTAGTGGAGT	AGAGTGAGTAGTAGTGGAGTTTTAGAGTGAGTAGTAGTGGAGTTTTCGGTAAAATTTGGATTCTGTATCTCTTGA
BRCA2	53	8	CCTGAAACTGCTAAATTGCTTGAAGAT	TGTGGAGGGATTGAAGGATA	TGTGGAGGGATTGAAGGATA	TGTGGAGGGATTGAAGGATATTTTGTGGAGGGATTGAAGGATATTTCCTGAAACTGCTAAATTGCTTGAAGAT
BRCA2	54	8	TGCCTGTAGTAATCAAGTGTCTCATTTT	AGAGTGAGTAGTAGTGGAGT	AGAGTGAGTAGTAGTGGAGT	AGAGTGAGTAGTAGTGGAGTTTTAGAGTGAGTAGTAGTGGAGTTTTTGCCTGTAGTAATCAAGTGTCTCATTTT
BRCA2	55	8	CACTGTTCAACTCTGTGAAAATGTGATT	TGTGGAGGGATTGAAGGATA	TGTGGAGGGATTGAAGGATA	TGTGGAGGGATTGAAGGATATTTTGTGGAGGGATTGAAGGATATTTCACTGTTCAACTCTGTGAAAATGTGATT
BRCA2	56	8	ATCATCAGAGCCATGTCCATCAATGT	AGAGTGAGTAGTAGTGGAGT	AGAGTGAGTAGTAGTGGAGT	AGAGTGAGTAGTAGTGGAGTTTTAGAGTGAGTAGTAGTGGAGTTTTATCATCAGAGCCATGTCCATCAATGT
BRCA2	57	8	ACAGACTGCCTGGCTGTGGAAAGACG	TGTGGAGGGATTGAAGGATA	TGTGGAGGGATTGAAGGATA	TGTGGAGGGATTGAAGGATATTTTGTGGAGGGATTGAAGGATATTTACAGACTGCCTGGCTGTGGAAAGACG
BRCA2	58	8	ATCCACCATCAGCCAACTGTATTCCT	AGAGTGAGTAGTAGTGGAGT	AGAGTGAGTAGTAGTGGAGT	AGAGTGAGTAGTAGTGGAGTTTTAGAGTGAGTAGTAGTGGAGTTTTATCCACCATCAGCCAACTGTATTCCT
BRCA2	59	8	GCTGTGTCATCCCTTTCCATTATCTTTT	TGTGGAGGGATTGAAGGATA	TGTGGAGGGATTGAAGGATA	TGTGGAGGGATTGAAGGATATTTTGTGGAGGGATTGAAGGATATTTGCTGTGTCATCCCTTTCCATTATCTTTT
BRCA2	60	8	AGAAGTTTCAGATATATTTGCGCTCAATG	AGAGTGAGTAGTAGTGGAGT	AGAGTGAGTAGTAGTGGAGT	AGAGTGAGTAGTAGTGGAGTTTTAGAGTGAGTAGTAGTGGAGTTTTAGAAGTTTCAGATATATTTGCGCTCAATG
BRCA2	61	8	ATCTAACTGGGCCTTAACAGCATACC	TGTGGAGGGATTGAAGGATA	TGTGGAGGGATTGAAGGATA	TGTGGAGGGATTGAAGGATATTTTGTGGAGGGATTGAAGGATATTTATCTAACTGGGCCTTAACAGCATACC
BRCA2	62	8	GCCATTCTTTAAGACAGCTAAGAGGG	AGAGTGAGTAGTAGTGGAGT	AGAGTGAGTAGTAGTGGAGT	AGAGTGAGTAGTAGTGGAGTTTTAGAGTGAGTAGTAGTGGAGTTTTGCCATTCTTTAAGACAGCTAAGAGGG
BRCA2	63	8	TCTAGGGTCAGGAAAGAATCCAAGTT	TGTGGAGGGATTGAAGGATA	TGTGGAGGGATTGAAGGATA	TGTGGAGGGATTGAAGGATATTTTGTGGAGGGATTGAAGGATATTTTCTAGGGTCAGGAAAGAATCCAAGTT
BRCA2	64	8	AAAAGCGATGATAAGGGCAGAGGAAA	AGAGTGAGTAGTAGTGGAGT	AGAGTGAGTAGTAGTGGAGT	AGAGTGAGTAGTAGTGGAGTTTTAGAGTGAGTAGTAGTGGAGTTTTAAAAGCGATGATAAGGGCAGAGGAAA
BRCA2	65	8	CAAAGCACGAACTTGCTGTCTTGTTA	TGTGGAGGGATTGAAGGATA	TGTGGAGGGATTGAAGGATA	TGTGGAGGGATTGAAGGATATTTTGTGGAGGGATTGAAGGATATTTCAAAGCACGAACTTGCTGTCTTGTTA
BRCA2	66	8	CAAGGTAAGCTGGGTCTGCTGCATTC	AGAGTGAGTAGTAGTGGAGT	AGAGTGAGTAGTAGTGGAGT	AGAGTGAGTAGTAGTGGAGTTTTAGAGTGAGTAGTAGTGGAGTTTTCAAGGTAAGCTGGGTCTGCTGCATTC
BRCA2	67	8	CATGGCCTTCCTAATTTCCAACTGGA	TGTGGAGGGATTGAAGGATA	TGTGGAGGGATTGAAGGATA	TGTGGAGGGATTGAAGGATATTTTGTGGAGGGATTGAAGGATATTTCATGGCCTTCCTAATTTCCAACTGGA
BRCA2	68	8	AAACCTTGTTCCTTTTGTTCAGCAGA	AGAGTGAGTAGTAGTGGAGT	AGAGTGAGTAGTAGTGGAGT	AGAGTGAGTAGTAGTGGAGTTTTAGAGTGAGTAGTAGTGGAGTTTTAAACCTTGTTCCTTTTGTTCAGCAGA
BRCA2	69	8	GGTCTATCCAAAACTTTATTGCCAGTAAA	TGTGGAGGGATTGAAGGATA	TGTGGAGGGATTGAAGGATA	TGTGGAGGGATTGAAGGATATTTTGTGGAGGGATTGAAGGATATTTGGTCTATCCAAAACTTTATTGCCAGTAAA
BRCA2	70	8	ATTTGGATTCTGGTCGCCACTGGAGG	AGAGTGAGTAGTAGTGGAGT	AGAGTGAGTAGTAGTGGAGT	AGAGTGAGTAGTAGTGGAGTTTTAGAGTGAGTAGTAGTGGAGTTTTATTTGGATTCTGGTCGCCACTGGAGG
BRCA2	71	8	CTCTTTTGGACTAGCAGAAAACACAG	TGTGGAGGGATTGAAGGATA	TGTGGAGGGATTGAAGGATA	TGTGGAGGGATTGAAGGATATTTTGTGGAGGGATTGAAGGATATTTCTCTTTTGGACTAGCAGAAAACACAG
BRCA2	72	8	GTTTTCTGCTTCATTGCAAAGTATGTC	AGAGTGAGTAGTAGTGGAGT	AGAGTGAGTAGTAGTGGAGT	AGAGTGAGTAGTAGTGGAGTTTTAGAGTGAGTAGTAGTGGAGTTTTGTTTTCTGCTTCATTGCAAAGTATGTC
BRCA2	73	8	AGACAGGTGTGGAAACAGACTTCCTT	TGTGGAGGGATTGAAGGATA	TGTGGAGGGATTGAAGGATA	TGTGGAGGGATTGAAGGATATTTTGTGGAGGGATTGAAGGATATTTAGACAGGTGTGGAAACAGACTTCCTT
BRCA2	74	8	CAGTTCTTTTGGTCATCAATCTCTTTCT	AGAGTGAGTAGTAGTGGAGT	AGAGTGAGTAGTAGTGGAGT	AGAGTGAGTAGTAGTGGAGTTTTAGAGTGAGTAGTAGTGGAGTTTTCAGTTCTTTTGGTCATCAATCTCTTTCT
BRCA2	75	8	GCAGCCGGAGAAACAAATGTACAAAT	TGTGGAGGGATTGAAGGATA	TGTGGAGGGATTGAAGGATA	TGTGGAGGGATTGAAGGATATTTTGTGGAGGGATTGAAGGATATTTGCAGCCGGAGAAACAAATGTACAAAT
BRCA2	76	8	CTTTATGGGTGTTTCGTATTTGGTGC	AGAGTGAGTAGTAGTGGAGT	AGAGTGAGTAGTAGTGGAGT	AGAGTGAGTAGTAGTGGAGTTTTAGAGTGAGTAGTAGTGGAGTTTTCTTTATGGGTGTTTCGTATTTGGTGC
BRCA2	77	8	TTCTTCGTCAGCTATTGAATTACTTTCC	TGTGGAGGGATTGAAGGATA	TGTGGAGGGATTGAAGGATA	TGTGGAGGGATTGAAGGATATTTTGTGGAGGGATTGAAGGATATTTTTCTTCGTCAGCTATTGAATTACTTTCC
BRCA2	78	8	ACAAAAGAGCTTGGGTATTTATCAATGC	AGAGTGAGTAGTAGTGGAGT	AGAGTGAGTAGTAGTGGAGT	AGAGTGAGTAGTAGTGGAGTTTTAGAGTGAGTAGTAGTGGAGTTTTACAAAAGAGCTTGGGTATTTATCAATGC
BRCA2	79	8	GAGATGTAGTACAACGTCGTTTCAGT	TGTGGAGGGATTGAAGGATA	TGTGGAGGGATTGAAGGATA	TGTGGAGGGATTGAAGGATATTTTGTGGAGGGATTGAAGGATATTTGAGATGTAGTACAACGTCGTTTCAGT
BRCA2	80	8	GGCCTGGGAACTCTCCTGTTCTTTGA	AGAGTGAGTAGTAGTGGAGT	AGAGTGAGTAGTAGTGGAGT	AGAGTGAGTAGTAGTGGAGTTTTAGAGTGAGTAGTAGTGGAGTTTTGGCCTGGGAACTCTCCTGTTCTTTGA
CENPF	1	9	CTTTTCAGGTTTGTACCCTCGGTTTT	TGTGGAGGGATTGAAGGATA	TGTGGAGGGATTGAAGGATA	TGTGGAGGGATTGAAGGATATTTTGTGGAGGGATTGAAGGATATTTCTTTTCAGGTTTGTACCCTCGGTTTT
CENPF	2	9	CCTGGAAATTCACTTGTGACTCCTTG	TGTGATGGAAGTTAGAGGGT	TGTGATGGAAGTTAGAGGGT	TGTGATGGAAGTTAGAGGGTTTTTGTGATGGAAGTTAGAGGGTTTTCCTGGAAATTCACTTGTGACTCCTTG
CENPF	3	9	GCATCTCTTTTCCCTATTTGCAAAGT	TGTGGAGGGATTGAAGGATA	TGTGGAGGGATTGAAGGATA	TGTGGAGGGATTGAAGGATATTTTGTGGAGGGATTGAAGGATATTTGCATCTCTTTTCCCTATTTGCAAAGT
CENPF	4	9	CTGCTAGAATTGTCAAAGAAACTGCTA	TGTGATGGAAGTTAGAGGGT	TGTGATGGAAGTTAGAGGGT	TGTGATGGAAGTTAGAGGGTTTTTGTGATGGAAGTTAGAGGGTTTTCTGCTAGAATTGTCAAAGAAACTGCTA
CENPF	5	9	GAAACTTATTCACTTGGCCTTTCATTTC	TGTGGAGGGATTGAAGGATA	TGTGGAGGGATTGAAGGATA	TGTGGAGGGATTGAAGGATATTTTGTGGAGGGATTGAAGGATATTTGAAACTTATTCACTTGGCCTTTCATTTC
CENPF	6	9	TCATCCCTACATTTGTTCAAAACTTTCTC	TGTGATGGAAGTTAGAGGGT	TGTGATGGAAGTTAGAGGGT	TGTGATGGAAGTTAGAGGGTTTTTGTGATGGAAGTTAGAGGGTTTTTCATCCCTACATTTGTTCAAAACTTTCTC
CENPF	7	9	TGTTTGGAAAGAACGCTGTTGACGGG	TGTGGAGGGATTGAAGGATA	TGTGGAGGGATTGAAGGATA	TGTGGAGGGATTGAAGGATATTTTGTGGAGGGATTGAAGGATATTTTGTTTGGAAAGAACGCTGTTGACGGG
CENPF	8	9	GCCTTCATCTGGATGCACTCCTGGTC	TGTGATGGAAGTTAGAGGGT	TGTGATGGAAGTTAGAGGGT	TGTGATGGAAGTTAGAGGGTTTTTGTGATGGAAGTTAGAGGGTTTTGCCTTCATCTGGATGCACTCCTGGTC
CENPF	9	9	GATCTGACTCGCCTGGAACGCCTGTT	TGTGGAGGGATTGAAGGATA	TGTGGAGGGATTGAAGGATA	TGTGGAGGGATTGAAGGATATTTTGTGGAGGGATTGAAGGATATTTGATCTGACTCGCCTGGAACGCCTGTT
CENPF	10	9	TGTTCTTGAGTTCTGCCTCCAGGTGG	TGTGATGGAAGTTAGAGGGT	TGTGATGGAAGTTAGAGGGT	TGTGATGGAAGTTAGAGGGTTTTTGTGATGGAAGTTAGAGGGTTTTTGTTCTTGAGTTCTGCCTCCAGGTGG
CENPF	11	9	CCAGATCAGCCACAGCAAGCTTCAGT	TGTGGAGGGATTGAAGGATA	TGTGGAGGGATTGAAGGATA	TGTGGAGGGATTGAAGGATATTTTGTGGAGGGATTGAAGGATATTTCCAGATCAGCCACAGCAAGCTTCAGT
CENPF	12	9	ACTCTTTCTCTGTCTTGCTTAACTTATCA	TGTGATGGAAGTTAGAGGGT	TGTGATGGAAGTTAGAGGGT	TGTGATGGAAGTTAGAGGGTTTTTGTGATGGAAGTTAGAGGGTTTTACTCTTTCTCTGTCTTGCTTAACTTATCA
CENPF	13	9	CGTTCTTACTCTCTCGTTGTATTCATGAC	TGTGGAGGGATTGAAGGATA	TGTGGAGGGATTGAAGGATA	TGTGGAGGGATTGAAGGATATTTTGTGGAGGGATTGAAGGATATTTCGTTCTTACTCTCTCGTTGTATTCATGAC
CENPF	14	9	CTGGGTCTCTACCTCCACTGACTTAC	TGTGATGGAAGTTAGAGGGT	TGTGATGGAAGTTAGAGGGT	TGTGATGGAAGTTAGAGGGTTTTTGTGATGGAAGTTAGAGGGTTTTCTGGGTCTCTACCTCCACTGACTTAC
CENPF	15	9	CATATTCGGCATGCAAGTCTTGGTAA	TGTGGAGGGATTGAAGGATA	TGTGGAGGGATTGAAGGATA	TGTGGAGGGATTGAAGGATATTTTGTGGAGGGATTGAAGGATATTTCATATTCGGCATGCAAGTCTTGGTAA
CENPF	16	9	GCTGATCAAAAGCCAAAAGACTTCTC	TGTGATGGAAGTTAGAGGGT	TGTGATGGAAGTTAGAGGGT	TGTGATGGAAGTTAGAGGGTTTTTGTGATGGAAGTTAGAGGGTTTTGCTGATCAAAAGCCAAAAGACTTCTC
CENPF	17	9	TCAACTCTATTTTGTAGGATGGCAGAA	TGTGGAGGGATTGAAGGATA	TGTGGAGGGATTGAAGGATA	TGTGGAGGGATTGAAGGATATTTTGTGGAGGGATTGAAGGATATTTTCAACTCTATTTTGTAGGATGGCAGAA
CENPF	18	9	TTTGCAGGTCTGAGTTCATCTGTTTT	TGTGATGGAAGTTAGAGGGT	TGTGATGGAAGTTAGAGGGT	TGTGATGGAAGTTAGAGGGTTTTTGTGATGGAAGTTAGAGGGTTTTTTTGCAGGTCTGAGTTCATCTGTTTT
CENPF	19	9	CTGTTCTGCTTTCATGAGATTTTCTTCTA	TGTGGAGGGATTGAAGGATA	TGTGGAGGGATTGAAGGATA	TGTGGAGGGATTGAAGGATATTTTGTGGAGGGATTGAAGGATATTTCTGTTCTGCTTTCATGAGATTTTCTTCTA
CENPF	20	9	AGTCTTCAAGTAGATGGTTGCTCTTTT	TGTGATGGAAGTTAGAGGGT	TGTGATGGAAGTTAGAGGGT	TGTGATGGAAGTTAGAGGGTTTTTGTGATGGAAGTTAGAGGGTTTTAGTCTTCAAGTAGATGGTTGCTCTTTT
CENPF	21	9	GCATTAATTTCCTTAAGAGTCCCATTCTC	TGTGGAGGGATTGAAGGATA	TGTGGAGGGATTGAAGGATA	TGTGGAGGGATTGAAGGATATTTTGTGGAGGGATTGAAGGATATTTGCATTAATTTCCTTAAGAGTCCCATTCTC
CENPF	22	9	CTCTCACTTTTCTGGATTAAGTTCATCTTC	TGTGATGGAAGTTAGAGGGT	TGTGATGGAAGTTAGAGGGT	TGTGATGGAAGTTAGAGGGTTTTTGTGATGGAAGTTAGAGGGTTTTCTCTCACTTTTCTGGATTAAGTTCATCTTC
CENPF	23	9	ACTAGTGCATTCATTTAGCAAGCATTC	TGTGGAGGGATTGAAGGATA	TGTGGAGGGATTGAAGGATA	TGTGGAGGGATTGAAGGATATTTTGTGGAGGGATTGAAGGATATTTACTAGTGCATTCATTTAGCAAGCATTC
CENPF	24	9	CTTCCTTTAGCTGTTCCAACTCATTTT	TGTGATGGAAGTTAGAGGGT	TGTGATGGAAGTTAGAGGGT	TGTGATGGAAGTTAGAGGGTTTTTGTGATGGAAGTTAGAGGGTTTTCTTCCTTTAGCTGTTCCAACTCATTTT
CENPF	25	9	CATCAGCTGTTCATTCTCTTGTAATAAGT	TGTGGAGGGATTGAAGGATA	TGTGGAGGGATTGAAGGATA	TGTGGAGGGATTGAAGGATATTTTGTGGAGGGATTGAAGGATATTTCATCAGCTGTTCATTCTCTTGTAATAAGT
CENPF	26	9	AGAGTTCCTAATTGGTTCTGATTCTAGAT	TGTGATGGAAGTTAGAGGGT	TGTGATGGAAGTTAGAGGGT	TGTGATGGAAGTTAGAGGGTTTTTGTGATGGAAGTTAGAGGGTTTTAGAGTTCCTAATTGGTTCTGATTCTAGAT
CENPF	27	9	CCAACTGCGCATTATAACTATCTAGAGAA	TGTGGAGGGATTGAAGGATA	TGTGGAGGGATTGAAGGATA	TGTGGAGGGATTGAAGGATATTTTGTGGAGGGATTGAAGGATATTTCCAACTGCGCATTATAACTATCTAGAGAA
CENPF	28	9	TCATGAGGCCCTGAAATATACTTTTCT	TGTGATGGAAGTTAGAGGGT	TGTGATGGAAGTTAGAGGGT	TGTGATGGAAGTTAGAGGGTTTTTGTGATGGAAGTTAGAGGGTTTTTCATGAGGCCCTGAAATATACTTTTCT
CENPF	29	9	CATTGTTGTTTGCAGAGAGCACTGAA	TGTGGAGGGATTGAAGGATA	TGTGGAGGGATTGAAGGATA	TGTGGAGGGATTGAAGGATATTTTGTGGAGGGATTGAAGGATATTTCATTGTTGTTTGCAGAGAGCACTGAA
CENPF	30	9	GAGTTCATACTTTTCAGCCTGCAGTA	TGTGATGGAAGTTAGAGGGT	TGTGATGGAAGTTAGAGGGT	TGTGATGGAAGTTAGAGGGTTTTTGTGATGGAAGTTAGAGGGTTTTGAGTTCATACTTTTCAGCCTGCAGTA
CENPF	31	9	CTCCTGGTATGTCTTCCACTAACTCA	TGTGGAGGGATTGAAGGATA	TGTGGAGGGATTGAAGGATA	TGTGGAGGGATTGAAGGATATTTTGTGGAGGGATTGAAGGATATTTCTCCTGGTATGTCTTCCACTAACTCA
CENPF	32	9	CTCGTCCAATGGAGCCAAAGACACAG	TGTGATGGAAGTTAGAGGGT	TGTGATGGAAGTTAGAGGGT	TGTGATGGAAGTTAGAGGGTTTTTGTGATGGAAGTTAGAGGGTTTTCTCGTCCAATGGAGCCAAAGACACAG
CENPF	33	9	CCAAATTTTCGGCCTTTAATGAGTCAA	TGTGGAGGGATTGAAGGATA	TGTGGAGGGATTGAAGGATA	TGTGGAGGGATTGAAGGATATTTTGTGGAGGGATTGAAGGATATTTCCAAATTTTCGGCCTTTAATGAGTCAA
CENPF	34	9	CTTGAAAGTTTCTCAGATTCGTTGACA	TGTGATGGAAGTTAGAGGGT	TGTGATGGAAGTTAGAGGGT	TGTGATGGAAGTTAGAGGGTTTTTGTGATGGAAGTTAGAGGGTTTTCTTGAAAGTTTCTCAGATTCGTTGACA
CENPF	35	9	TGCTAAGACTAGAGCTGTCAGGCACA	TGTGGAGGGATTGAAGGATA	TGTGGAGGGATTGAAGGATA	TGTGGAGGGATTGAAGGATATTTTGTGGAGGGATTGAAGGATATTTTGCTAAGACTAGAGCTGTCAGGCACA
CENPF	36	9	GGGTTTCTTTCCTGGTCAGATTCTCC	TGTGATGGAAGTTAGAGGGT	TGTGATGGAAGTTAGAGGGT	TGTGATGGAAGTTAGAGGGTTTTTGTGATGGAAGTTAGAGGGTTTTGGGTTTCTTTCCTGGTCAGATTCTCC
CENPF	37	9	CAAGCTCTTGCCTTTCAGAACTTAATA	TGTGGAGGGATTGAAGGATA	TGTGGAGGGATTGAAGGATA	TGTGGAGGGATTGAAGGATATTTTGTGGAGGGATTGAAGGATATTTCAAGCTCTTGCCTTTCAGAACTTAATA
CENPF	38	9	TTCTGACAAATACTGCTTCCTAAGGC	TGTGATGGAAGTTAGAGGGT	TGTGATGGAAGTTAGAGGGT	TGTGATGGAAGTTAGAGGGTTTTTGTGATGGAAGTTAGAGGGTTTTTTCTGACAAATACTGCTTCCTAAGGC
CENPF	39	9	CAGTTGTTCCGTCTGTTTCTTTTCTG	TGTGGAGGGATTGAAGGATA	TGTGGAGGGATTGAAGGATA	TGTGGAGGGATTGAAGGATATTTTGTGGAGGGATTGAAGGATATTTCAGTTGTTCCGTCTGTTTCTTTTCTG
CENPF	40	9	ACCGAGAACTTAAGTCCAGACCTTGT	TGTGATGGAAGTTAGAGGGT	TGTGATGGAAGTTAGAGGGT	TGTGATGGAAGTTAGAGGGTTTTTGTGATGGAAGTTAGAGGGTTTTACCGAGAACTTAAGTCCAGACCTTGT
CENPF	41	9	TGGTGTTCTTTCTGTAGTTTCTGAAGTAT	TGTGGAGGGATTGAAGGATA	TGTGGAGGGATTGAAGGATA	TGTGGAGGGATTGAAGGATATTTTGTGGAGGGATTGAAGGATATTTTGGTGTTCTTTCTGTAGTTTCTGAAGTAT
CENPF	42	9	CTGGAGGCTCATAATTGGTATCTGGG	TGTGATGGAAGTTAGAGGGT	TGTGATGGAAGTTAGAGGGT	TGTGATGGAAGTTAGAGGGTTTTTGTGATGGAAGTTAGAGGGTTTTCTGGAGGCTCATAATTGGTATCTGGG
CENPF	43	9	GCATTAGGACCAGAAAATGACAATTCAG	TGTGGAGGGATTGAAGGATA	TGTGGAGGGATTGAAGGATA	TGTGGAGGGATTGAAGGATATTTTGTGGAGGGATTGAAGGATATTTGCATTAGGACCAGAAAATGACAATTCAG
CENPF	44	9	TCTCATTTGATGTCTCTTTTACCCGC	TGTGATGGAAGTTAGAGGGT	TGTGATGGAAGTTAGAGGGT	TGTGATGGAAGTTAGAGGGTTTTTGTGATGGAAGTTAGAGGGTTTTTCTCATTTGATGTCTCTTTTACCCGC
CENPF	45	9	TGAGGCCTTCAGAAGTTTCTACTCTC	TGTGGAGGGATTGAAGGATA	TGTGGAGGGATTGAAGGATA	TGTGGAGGGATTGAAGGATATTTTGTGGAGGGATTGAAGGATATTTTGAGGCCTTCAGAAGTTTCTACTCTC
CENPF	46	9	ACGTGATGATTTATCTGCATGCATTTC	TGTGATGGAAGTTAGAGGGT	TGTGATGGAAGTTAGAGGGT	TGTGATGGAAGTTAGAGGGTTTTTGTGATGGAAGTTAGAGGGTTTTACGTGATGATTTATCTGCATGCATTTC
CENPF	47	9	CTTGTGACCACTGAGAGTTCTTCTTC	TGTGGAGGGATTGAAGGATA	TGTGGAGGGATTGAAGGATA	TGTGGAGGGATTGAAGGATATTTTGTGGAGGGATTGAAGGATATTTCTTGTGACCACTGAGAGTTCTTCTTC
CENPF	48	9	CTAATTCTCCACGAAGCTGGTTTCTC	TGTGATGGAAGTTAGAGGGT	TGTGATGGAAGTTAGAGGGT	TGTGATGGAAGTTAGAGGGTTTTTGTGATGGAAGTTAGAGGGTTTTCTAATTCTCCACGAAGCTGGTTTCTC
CENPF	49	9	GTTTTGTCTTTTAACAGCTCACTCACAT	TGTGGAGGGATTGAAGGATA	TGTGGAGGGATTGAAGGATA	TGTGGAGGGATTGAAGGATATTTTGTGGAGGGATTGAAGGATATTTGTTTTGTCTTTTAACAGCTCACTCACAT
CENPF	50	9	GATTCCTTGACAAGCAATTCTTTCTCTTT	TGTGATGGAAGTTAGAGGGT	TGTGATGGAAGTTAGAGGGT	TGTGATGGAAGTTAGAGGGTTTTTGTGATGGAAGTTAGAGGGTTTTGATTCCTTGACAAGCAATTCTTTCTCTTT
CENPF	51	9	TTTCTCGATGCCTCTTCTCAGCTGAT	TGTGGAGGGATTGAAGGATA	TGTGGAGGGATTGAAGGATA	TGTGGAGGGATTGAAGGATATTTTGTGGAGGGATTGAAGGATATTTTTTCTCGATGCCTCTTCTCAGCTGAT
CENPF	52	9	TTTTCATCGGCCTCAATGCGAACTCT	TGTGATGGAAGTTAGAGGGT	TGTGATGGAAGTTAGAGGGT	TGTGATGGAAGTTAGAGGGTTTTTGTGATGGAAGTTAGAGGGTTTTTTTTCATCGGCCTCAATGCGAACTCT
CENPF	53	9	ATTCCCTTTCAAGGTTCTCAACTTTATC	TGTGGAGGGATTGAAGGATA	TGTGGAGGGATTGAAGGATA	TGTGGAGGGATTGAAGGATATTTTGTGGAGGGATTGAAGGATATTTATTCCCTTTCAAGGTTCTCAACTTTATC
CENPF	54	9	TAGCTCCTGGTTTTCTTCTGACATCT	TGTGATGGAAGTTAGAGGGT	TGTGATGGAAGTTAGAGGGT	TGTGATGGAAGTTAGAGGGTTTTTGTGATGGAAGTTAGAGGGTTTTTAGCTCCTGGTTTTCTTCTGACATCT
CENPF	55	9	CTGGCCATCTCTTCTATTTGTGTTTT	TGTGGAGGGATTGAAGGATA	TGTGGAGGGATTGAAGGATA	TGTGGAGGGATTGAAGGATATTTTGTGGAGGGATTGAAGGATATTTCTGGCCATCTCTTCTATTTGTGTTTT
CENPF	56	9	CTTGCTCCTTTTCTTCTAACAGACTTTT	TGTGATGGAAGTTAGAGGGT	TGTGATGGAAGTTAGAGGGT	TGTGATGGAAGTTAGAGGGTTTTTGTGATGGAAGTTAGAGGGTTTTCTTGCTCCTTTTCTTCTAACAGACTTTT
CENPF	57	9	TGTTCTGTGGCCTTCATAATTTCTTG	TGTGGAGGGATTGAAGGATA	TGTGGAGGGATTGAAGGATA	TGTGGAGGGATTGAAGGATATTTTGTGGAGGGATTGAAGGATATTTTGTTCTGTGGCCTTCATAATTTCTTG
CENPF	58	9	GCTCTTCCTCTATTGGTGGGTCTAGA	TGTGATGGAAGTTAGAGGGT	TGTGATGGAAGTTAGAGGGT	TGTGATGGAAGTTAGAGGGTTTTTGTGATGGAAGTTAGAGGGTTTTGCTCTTCCTCTATTGGTGGGTCTAGA
CENPF	59	9	CCTTCAGTTGTTGTAAGACACAGAGC	TGTGGAGGGATTGAAGGATA	TGTGGAGGGATTGAAGGATA	TGTGGAGGGATTGAAGGATATTTTGTGGAGGGATTGAAGGATATTTCCTTCAGTTGTTGTAAGACACAGAGC
CENPF	60	9	CCTTAAGTAAATCTGCATGATGCTCAC	TGTGATGGAAGTTAGAGGGT	TGTGATGGAAGTTAGAGGGT	TGTGATGGAAGTTAGAGGGTTTTTGTGATGGAAGTTAGAGGGTTTTCCTTAAGTAAATCTGCATGATGCTCAC
CENPF	61	9	GCATGCTCTTGGTTTGTCCTGGCTAT	TGTGGAGGGATTGAAGGATA	TGTGGAGGGATTGAAGGATA	TGTGGAGGGATTGAAGGATATTTTGTGGAGGGATTGAAGGATATTTGCATGCTCTTGGTTTGTCCTGGCTAT
CENPF	62	9	CTAATTCAGATATTCGCTCTTGCTCTTTT	TGTGATGGAAGTTAGAGGGT	TGTGATGGAAGTTAGAGGGT	TGTGATGGAAGTTAGAGGGTTTTTGTGATGGAAGTTAGAGGGTTTTCTAATTCAGATATTCGCTCTTGCTCTTTT
CENPF	63	9	CTCTCTCATTGAGCTCTTTTAATTGTGT	TGTGGAGGGATTGAAGGATA	TGTGGAGGGATTGAAGGATA	TGTGGAGGGATTGAAGGATATTTTGTGGAGGGATTGAAGGATATTTCTCTCTCATTGAGCTCTTTTAATTGTGT
CENPF	64	9	CTACTAAGATTCTGCTCTTTGGCCTT	TGTGATGGAAGTTAGAGGGT	TGTGATGGAAGTTAGAGGGT	TGTGATGGAAGTTAGAGGGTTTTTGTGATGGAAGTTAGAGGGTTTTCTACTAAGATTCTGCTCTTTGGCCTT
CENPF	65	9	GCTGCTCTTGGTCTTGAATTTGATTTT	TGTGGAGGGATTGAAGGATA	TGTGGAGGGATTGAAGGATA	TGTGGAGGGATTGAAGGATATTTTGTGGAGGGATTGAAGGATATTTGCTGCTCTTGGTCTTGAATTTGATTTT
CENPF	66	9	TTTGGATTGTAGCACTTGGATCTTCT	TGTGATGGAAGTTAGAGGGT	TGTGATGGAAGTTAGAGGGT	TGTGATGGAAGTTAGAGGGTTTTTGTGATGGAAGTTAGAGGGTTTTTTTGGATTGTAGCACTTGGATCTTCT
CENPF	67	9	CATTCTCTAGATTCTTGTAAGAACTCTGC	TGTGGAGGGATTGAAGGATA	TGTGGAGGGATTGAAGGATA	TGTGGAGGGATTGAAGGATATTTTGTGGAGGGATTGAAGGATATTTCATTCTCTAGATTCTTGTAAGAACTCTGC
CENPF	68	9	CAGTTTCCTTTGCAGTCATTTTGTTTAC	TGTGATGGAAGTTAGAGGGT	TGTGATGGAAGTTAGAGGGT	TGTGATGGAAGTTAGAGGGTTTTTGTGATGGAAGTTAGAGGGTTTTCAGTTTCCTTTGCAGTCATTTTGTTTAC
CENPF	69	9	TTTCTAGTGTGAGCTCCTTCAATTGA	TGTGGAGGGATTGAAGGATA	TGTGGAGGGATTGAAGGATA	TGTGGAGGGATTGAAGGATATTTTGTGGAGGGATTGAAGGATATTTTTTCTAGTGTGAGCTCCTTCAATTGA
CENPF	70	9	GCAATCTAGGCTCTTCTTCAATTCAC	TGTGATGGAAGTTAGAGGGT	TGTGATGGAAGTTAGAGGGT	TGTGATGGAAGTTAGAGGGTTTTTGTGATGGAAGTTAGAGGGTTTTGCAATCTAGGCTCTTCTTCAATTCAC
CENPF	71	9	GTTTGTTTGTGTCCAAAAGCAAAGCC	TGTGGAGGGATTGAAGGATA	TGTGGAGGGATTGAAGGATA	TGTGGAGGGATTGAAGGATATTTTGTGGAGGGATTGAAGGATATTTGTTTGTTTGTGTCCAAAAGCAAAGCC
CENPF	72	9	CTCGGTATGTCTGGATTTCTACTTCAT	TGTGATGGAAGTTAGAGGGT	TGTGATGGAAGTTAGAGGGT	TGTGATGGAAGTTAGAGGGTTTTTGTGATGGAAGTTAGAGGGTTTTCTCGGTATGTCTGGATTTCTACTTCAT
CENPF	73	9	GCTTGAAGTTGAGAGAGTTCTTTCTG	TGTGGAGGGATTGAAGGATA	TGTGGAGGGATTGAAGGATA	TGTGGAGGGATTGAAGGATATTTTGTGGAGGGATTGAAGGATATTTGCTTGAAGTTGAGAGAGTTCTTTCTG
CENPF	74	9	TGTTAATTCATCGACCTTGGTATCCA	TGTGATGGAAGTTAGAGGGT	TGTGATGGAAGTTAGAGGGT	TGTGATGGAAGTTAGAGGGTTTTTGTGATGGAAGTTAGAGGGTTTTTGTTAATTCATCGACCTTGGTATCCA
CENPF	75	9	TGTGTCTCTAACATCTCTTTAGCTTTCT	TGTGGAGGGATTGAAGGATA	TGTGGAGGGATTGAAGGATA	TGTGGAGGGATTGAAGGATATTTTGTGGAGGGATTGAAGGATATTTTGTGTCTCTAACATCTCTTTAGCTTTCT
CENPF	76	9	TAGCAAAGGAGACCCTCGGGAATCTT	TGTGATGGAAGTTAGAGGGT	TGTGATGGAAGTTAGAGGGT	TGTGATGGAAGTTAGAGGGTTTTTGTGATGGAAGTTAGAGGGTTTTTAGCAAAGGAGACCCTCGGGAATCTT
CENPF	77	9	TTTGCCTCTTGCCTGAAGCTTTATTT	TGTGGAGGGATTGAAGGATA	TGTGGAGGGATTGAAGGATA	TGTGGAGGGATTGAAGGATATTTTGTGGAGGGATTGAAGGATATTTTTTGCCTCTTGCCTGAAGCTTTATTT
CENPF	78	9	TCTACCATTCTCCCATATTCCACTGG	TGTGATGGAAGTTAGAGGGT	TGTGATGGAAGTTAGAGGGT	TGTGATGGAAGTTAGAGGGTTTTTGTGATGGAAGTTAGAGGGTTTTTCTACCATTCTCCCATATTCCACTGG
CENPF	79	9	GCTGGTCCGAGTTGCCATGGTTGTTC	TGTGGAGGGATTGAAGGATA	TGTGGAGGGATTGAAGGATA	TGTGGAGGGATTGAAGGATATTTTGTGGAGGGATTGAAGGATATTTGCTGGTCCGAGTTGCCATGGTTGTTC
CENPF	80	9	GGATAGCGCTAACTTCTGTGCAGCCA	TGTGATGGAAGTTAGAGGGT	TGTGATGGAAGTTAGAGGGT	TGTGATGGAAGTTAGAGGGTTTTTGTGATGGAAGTTAGAGGGTTTTGGATAGCGCTAACTTCTGTGCAGCCA
CKAP5	1	10	CACTGCATTGGAATCAGTGACAAATTTT	TGTGGAGGGATTGAAGGATA	TGTGGAGGGATTGAAGGATA	TGTGGAGGGATTGAAGGATATTTTGTGGAGGGATTGAAGGATATTTCACTGCATTGGAATCAGTGACAAATTTT
CKAP5	2	10	AGTGCAGCTTCTAATCCTTTCAATTG	GGGATGTATTGAAGGAGGAT	GGGATGTATTGAAGGAGGAT	GGGATGTATTGAAGGAGGATTTTGGGATGTATTGAAGGAGGATTTTAGTGCAGCTTCTAATCCTTTCAATTG
CKAP5	3	10	GCTTTAGGTTGATTGAACACCTTACTTAC	TGTGGAGGGATTGAAGGATA	TGTGGAGGGATTGAAGGATA	TGTGGAGGGATTGAAGGATATTTTGTGGAGGGATTGAAGGATATTTGCTTTAGGTTGATTGAACACCTTACTTAC
CKAP5	4	10	AGATCTCTATGCCCAGCTCCTTGGCT	GGGATGTATTGAAGGAGGAT	GGGATGTATTGAAGGAGGAT	GGGATGTATTGAAGGAGGATTTTGGGATGTATTGAAGGAGGATTTTAGATCTCTATGCCCAGCTCCTTGGCT
CKAP5	5	10	CAAGCCTTTCAGGAGCTCTTCTTGAA	TGTGGAGGGATTGAAGGATA	TGTGGAGGGATTGAAGGATA	TGTGGAGGGATTGAAGGATATTTTGTGGAGGGATTGAAGGATATTTCAAGCCTTTCAGGAGCTCTTCTTGAA
CKAP5	6	10	GGCCACTATGATCTTGGGATTCTTATT	GGGATGTATTGAAGGAGGAT	GGGATGTATTGAAGGAGGAT	GGGATGTATTGAAGGAGGATTTTGGGATGTATTGAAGGAGGATTTTGGCCACTATGATCTTGGGATTCTTATT
CKAP5	7	10	GCTTCATCTCGAACAGCCTTCTCTCG	TGTGGAGGGATTGAAGGATA	TGTGGAGGGATTGAAGGATA	TGTGGAGGGATTGAAGGATATTTTGTGGAGGGATTGAAGGATATTTGCTTCATCTCGAACAGCCTTCTCTCG
CKAP5	8	10	CCATCTGTAAATCTCCACAGCAATTAGT	GGGATGTATTGAAGGAGGAT	GGGATGTATTGAAGGAGGAT	GGGATGTATTGAAGGAGGATTTTGGGATGTATTGAAGGAGGATTTTCCATCTGTAAATCTCCACAGCAATTAGT
CKAP5	9	10	TTGGGAACGAAGAAATCGAGTAGGTC	TGTGGAGGGATTGAAGGATA	TGTGGAGGGATTGAAGGATA	TGTGGAGGGATTGAAGGATATTTTGTGGAGGGATTGAAGGATATTTTTGGGAACGAAGAAATCGAGTAGGTC
CKAP5	10	10	TATTTGTGGCACCTCATCACCATCAT	GGGATGTATTGAAGGAGGAT	GGGATGTATTGAAGGAGGAT	GGGATGTATTGAAGGAGGATTTTGGGATGTATTGAAGGAGGATTTTTATTTGTGGCACCTCATCACCATCAT
CKAP5	11	10	GTCATAAAAGTCTTTGGGAAGTTTGGAAA	TGTGGAGGGATTGAAGGATA	TGTGGAGGGATTGAAGGATA	TGTGGAGGGATTGAAGGATATTTTGTGGAGGGATTGAAGGATATTTGTCATAAAAGTCTTTGGGAAGTTTGGAAA
CKAP5	12	10	GGGCCTCTTTTCTCTCTTGCCATTTT	GGGATGTATTGAAGGAGGAT	GGGATGTATTGAAGGAGGAT	GGGATGTATTGAAGGAGGATTTTGGGATGTATTGAAGGAGGATTTTGGGCCTCTTTTCTCTCTTGCCATTTT
CKAP5	13	10	TGCCAAAGCCACCAACATGACATTGG	TGTGGAGGGATTGAAGGATA	TGTGGAGGGATTGAAGGATA	TGTGGAGGGATTGAAGGATATTTTGTGGAGGGATTGAAGGATATTTTGCCAAAGCCACCAACATGACATTGG
CKAP5	14	10	CCAACAGCCAGGCCAGTAAGACATTT	GGGATGTATTGAAGGAGGAT	GGGATGTATTGAAGGAGGAT	GGGATGTATTGAAGGAGGATTTTGGGATGTATTGAAGGAGGATTTTCCAACAGCCAGGCCAGTAAGACATTT
CKAP5	15	10	TTGTACCACTTGAGGTTTCTTCTCTT	TGTGGAGGGATTGAAGGATA	TGTGGAGGGATTGAAGGATA	TGTGGAGGGATTGAAGGATATTTTGTGGAGGGATTGAAGGATATTTTTGTACCACTTGAGGTTTCTTCTCTT
CKAP5	16	10	AAGATTGCATCAATTGCCTCCTGCAG	GGGATGTATTGAAGGAGGAT	GGGATGTATTGAAGGAGGAT	GGGATGTATTGAAGGAGGATTTTGGGATGTATTGAAGGAGGATTTTAAGATTGCATCAATTGCCTCCTGCAG
CKAP5	17	10	AGTGGCGGAAACTTCTTGCAATAAAA	TGTGGAGGGATTGAAGGATA	TGTGGAGGGATTGAAGGATA	TGTGGAGGGATTGAAGGATATTTTGTGGAGGGATTGAAGGATATTTAGTGGCGGAAACTTCTTGCAATAAAA
CKAP5	18	10	CAAGCTCTTTGGCAGGGTAGAAGCAG	GGGATGTATTGAAGGAGGAT	GGGATGTATTGAAGGAGGAT	GGGATGTATTGAAGGAGGATTTTGGGATGTATTGAAGGAGGATTTTCAAGCTCTTTGGCAGGGTAGAAGCAG
CKAP5	19	10	TGACTTCAGGAGCAGAATCATTGATG	TGTGGAGGGATTGAAGGATA	TGTGGAGGGATTGAAGGATA	TGTGGAGGGATTGAAGGATATTTTGTGGAGGGATTGAAGGATATTTTGACTTCAGGAGCAGAATCATTGATG
CKAP5	20	10	AGTACCCAATGCTTCAAATGCGGCAT	GGGATGTATTGAAGGAGGAT	GGGATGTATTGAAGGAGGAT	GGGATGTATTGAAGGAGGATTTTGGGATGTATTGAAGGAGGATTTTAGTACCCAATGCTTCAAATGCGGCAT
CKAP5	21	10	GTTTGTCCACATCAGCTAGGAATGGG	TGTGGAGGGATTGAAGGATA	TGTGGAGGGATTGAAGGATA	TGTGGAGGGATTGAAGGATATTTTGTGGAGGGATTGAAGGATATTTGTTTGTCCACATCAGCTAGGAATGGG
CKAP5	22	10	CAGGCAGAGGTTTGAATTCCTTCTTA	GGGATGTATTGAAGGAGGAT	GGGATGTATTGAAGGAGGAT	GGGATGTATTGAAGGAGGATTTTGGGATGTATTGAAGGAGGATTTTCAGGCAGAGGTTTGAATTCCTTCTTA
CKAP5	23	10	AGAGGTCCTGGTTTGGGTGCAGAAAT	TGTGGAGGGATTGAAGGATA	TGTGGAGGGATTGAAGGATA	TGTGGAGGGATTGAAGGATATTTTGTGGAGGGATTGAAGGATATTTAGAGGTCCTGGTTTGGGTGCAGAAAT
CKAP5	24	10	GGTTCCAGTATTCCCTGCGCCTCCTG	GGGATGTATTGAAGGAGGAT	GGGATGTATTGAAGGAGGAT	GGGATGTATTGAAGGAGGATTTTGGGATGTATTGAAGGAGGATTTTGGTTCCAGTATTCCCTGCGCCTCCTG
CKAP5	25	10	ACAAGCCAGCCTTTCTTTCCAGTTAC	TGTGGAGGGATTGAAGGATA	TGTGGAGGGATTGAAGGATA	TGTGGAGGGATTGAAGGATATTTTGTGGAGGGATTGAAGGATATTTACAAGCCAGCCTTTCTTTCCAGTTAC
CKAP5	26	10	CCTGGCATGGCATTTCAGTTCGGTCC	GGGATGTATTGAAGGAGGAT	GGGATGTATTGAAGGAGGAT	GGGATGTATTGAAGGAGGATTTTGGGATGTATTGAAGGAGGATTTTCCTGGCATGGCATTTCAGTTCGGTCC
CKAP5	27	10	ACAACCTGAGCTGACGTTTTGGAAAA	TGTGGAGGGATTGAAGGATA	TGTGGAGGGATTGAAGGATA	TGTGGAGGGATTGAAGGATATTTTGTGGAGGGATTGAAGGATATTTACAACCTGAGCTGACGTTTTGGAAAA
CKAP5	28	10	CTCCAATCTTGTCCACAAGGCCATCT	GGGATGTATTGAAGGAGGAT	GGGATGTATTGAAGGAGGAT	GGGATGTATTGAAGGAGGATTTTGGGATGTATTGAAGGAGGATTTTCTCCAATCTTGTCCACAAGGCCATCT
CKAP5	29	10	TTTGGGATTCTTTTGTGAGAAAGCCA	TGTGGAGGGATTGAAGGATA	TGTGGAGGGATTGAAGGATA	TGTGGAGGGATTGAAGGATATTTTGTGGAGGGATTGAAGGATATTTTTTGGGATTCTTTTGTGAGAAAGCCA
CKAP5	30	10	TACAGATACATCACGCCAAGCAGGGT	GGGATGTATTGAAGGAGGAT	GGGATGTATTGAAGGAGGAT	GGGATGTATTGAAGGAGGATTTTGGGATGTATTGAAGGAGGATTTTTACAGATACATCACGCCAAGCAGGGT
CKAP5	31	10	TCATCTGGTTCATCTCCATCTTCTCC	TGTGGAGGGATTGAAGGATA	TGTGGAGGGATTGAAGGATA	TGTGGAGGGATTGAAGGATATTTTGTGGAGGGATTGAAGGATATTTTCATCTGGTTCATCTCCATCTTCTCC
CKAP5	32	10	GCAAAAGATCAACGACATCATTGCTC	GGGATGTATTGAAGGAGGAT	GGGATGTATTGAAGGAGGAT	GGGATGTATTGAAGGAGGATTTTGGGATGTATTGAAGGAGGATTTTGCAAAAGATCAACGACATCATTGCTC
CKAP5	33	10	GGAAGTTCACCTATATTCGGTTGGATAAAT	TGTGGAGGGATTGAAGGATA	TGTGGAGGGATTGAAGGATA	TGTGGAGGGATTGAAGGATATTTTGTGGAGGGATTGAAGGATATTTGGAAGTTCACCTATATTCGGTTGGATAAAT
CKAP5	34	10	AATCATTGAGTCGACCCTTCAAGGCA	GGGATGTATTGAAGGAGGAT	GGGATGTATTGAAGGAGGAT	GGGATGTATTGAAGGAGGATTTTGGGATGTATTGAAGGAGGATTTTAATCATTGAGTCGACCCTTCAAGGCA
CKAP5	35	10	CCAAGCATTCACAGTCGCTAGGGCAG	TGTGGAGGGATTGAAGGATA	TGTGGAGGGATTGAAGGATA	TGTGGAGGGATTGAAGGATATTTTGTGGAGGGATTGAAGGATATTTCCAAGCATTCACAGTCGCTAGGGCAG
CKAP5	36	10	AGCCATTCCTTCATGCCAGTCTGTTC	GGGATGTATTGAAGGAGGAT	GGGATGTATTGAAGGAGGAT	GGGATGTATTGAAGGAGGATTTTGGGATGTATTGAAGGAGGATTTTAGCCATTCCTTCATGCCAGTCTGTTC
CKAP5	37	10	GGTAGTTTCTCAGCCAGCCAGCCCAG	TGTGGAGGGATTGAAGGATA	TGTGGAGGGATTGAAGGATA	TGTGGAGGGATTGAAGGATATTTTGTGGAGGGATTGAAGGATATTTGGTAGTTTCTCAGCCAGCCAGCCCAG
CKAP5	38	10	GAACACAAAGGATAAGGTCTGTAGGG	GGGATGTATTGAAGGAGGAT	GGGATGTATTGAAGGAGGAT	GGGATGTATTGAAGGAGGATTTTGGGATGTATTGAAGGAGGATTTTGAACACAAAGGATAAGGTCTGTAGGG
CKAP5	39	10	TCTTGGGCCTTCTTTCGCACATCTCC	TGTGGAGGGATTGAAGGATA	TGTGGAGGGATTGAAGGATA	TGTGGAGGGATTGAAGGATATTTTGTGGAGGGATTGAAGGATATTTTCTTGGGCCTTCTTTCGCACATCTCC
CKAP5	40	10	CCTAAATGCATCATGAAGAATGGCAAG	GGGATGTATTGAAGGAGGAT	GGGATGTATTGAAGGAGGAT	GGGATGTATTGAAGGAGGATTTTGGGATGTATTGAAGGAGGATTTTCCTAAATGCATCATGAAGAATGGCAAG
CKAP5	41	10	GCATGTTAACTTTGGCTTTCTCTAGC	TGTGGAGGGATTGAAGGATA	TGTGGAGGGATTGAAGGATA	TGTGGAGGGATTGAAGGATATTTTGTGGAGGGATTGAAGGATATTTGCATGTTAACTTTGGCTTTCTCTAGC
CKAP5	42	10	TGCTTTAGTGGGTGGAGCAGGCTTGG	GGGATGTATTGAAGGAGGAT	GGGATGTATTGAAGGAGGAT	GGGATGTATTGAAGGAGGATTTTGGGATGTATTGAAGGAGGATTTTTGCTTTAGTGGGTGGAGCAGGCTTGG
CKAP5	43	10	TGCTCTTTTCCATTTGGAACAACAAT	TGTGGAGGGATTGAAGGATA	TGTGGAGGGATTGAAGGATA	TGTGGAGGGATTGAAGGATATTTTGTGGAGGGATTGAAGGATATTTTGCTCTTTTCCATTTGGAACAACAAT
CKAP5	44	10	GTTGCTCAATGTATTCATCCCGTGGG	GGGATGTATTGAAGGAGGAT	GGGATGTATTGAAGGAGGAT	GGGATGTATTGAAGGAGGATTTTGGGATGTATTGAAGGAGGATTTTGTTGCTCAATGTATTCATCCCGTGGG
CKAP5	45	10	TGAGTGAAACATCTCATCTTGTAACCA	TGTGGAGGGATTGAAGGATA	TGTGGAGGGATTGAAGGATA	TGTGGAGGGATTGAAGGATATTTTGTGGAGGGATTGAAGGATATTTTGAGTGAAACATCTCATCTTGTAACCA
CKAP5	46	10	GCAAGGGCTTTGTTATGATGCTGAAA	GGGATGTATTGAAGGAGGAT	GGGATGTATTGAAGGAGGAT	GGGATGTATTGAAGGAGGATTTTGGGATGTATTGAAGGAGGATTTTGCAAGGGCTTTGTTATGATGCTGAAA
CKAP5	47	10	TCAGGACGCTTGTATTGGTGTCAAAA	TGTGGAGGGATTGAAGGATA	TGTGGAGGGATTGAAGGATA	TGTGGAGGGATTGAAGGATATTTTGTGGAGGGATTGAAGGATATTTTCAGGACGCTTGTATTGGTGTCAAAA
CKAP5	48	10	CACTTAGCAAGGTGAAGAGCAATTTT	GGGATGTATTGAAGGAGGAT	GGGATGTATTGAAGGAGGAT	GGGATGTATTGAAGGAGGATTTTGGGATGTATTGAAGGAGGATTTTCACTTAGCAAGGTGAAGAGCAATTTT
CKAP5	49	10	CGAACATCTTTACGAATGACATCCTTT	TGTGGAGGGATTGAAGGATA	TGTGGAGGGATTGAAGGATA	TGTGGAGGGATTGAAGGATATTTTGTGGAGGGATTGAAGGATATTTCGAACATCTTTACGAATGACATCCTTT
CKAP5	50	10	GATAAAGGGAAACATCTTGCTAGCTG	GGGATGTATTGAAGGAGGAT	GGGATGTATTGAAGGAGGAT	GGGATGTATTGAAGGAGGATTTTGGGATGTATTGAAGGAGGATTTTGATAAAGGGAAACATCTTGCTAGCTG
CKAP5	51	10	TGCGTACAGCATTGTCACGGTCTCCT	TGTGGAGGGATTGAAGGATA	TGTGGAGGGATTGAAGGATA	TGTGGAGGGATTGAAGGATATTTTGTGGAGGGATTGAAGGATATTTTGCGTACAGCATTGTCACGGTCTCCT
CKAP5	52	10	TCCAATCAGTTTGAACACCTGATCCC	GGGATGTATTGAAGGAGGAT	GGGATGTATTGAAGGAGGAT	GGGATGTATTGAAGGAGGATTTTGGGATGTATTGAAGGAGGATTTTTCCAATCAGTTTGAACACCTGATCCC
CKAP5	53	10	CTCTTTGCTGACCGCTTAATCCTCTC	TGTGGAGGGATTGAAGGATA	TGTGGAGGGATTGAAGGATA	TGTGGAGGGATTGAAGGATATTTTGTGGAGGGATTGAAGGATATTTCTCTTTGCTGACCGCTTAATCCTCTC
CKAP5	54	10	TATGTTCTGTGCACGCTGAGGTTTCT	GGGATGTATTGAAGGAGGAT	GGGATGTATTGAAGGAGGAT	GGGATGTATTGAAGGAGGATTTTGGGATGTATTGAAGGAGGATTTTTATGTTCTGTGCACGCTGAGGTTTCT
CKAP5	55	10	CCTCAGGATGCCCACTCATGCTTCGG	TGTGGAGGGATTGAAGGATA	TGTGGAGGGATTGAAGGATA	TGTGGAGGGATTGAAGGATATTTTGTGGAGGGATTGAAGGATATTTCCTCAGGATGCCCACTCATGCTTCGG
CKAP5	56	10	CTGGAATTCTCGGCGGACCATCTGGG	GGGATGTATTGAAGGAGGAT	GGGATGTATTGAAGGAGGAT	GGGATGTATTGAAGGAGGATTTTGGGATGTATTGAAGGAGGATTTTCTGGAATTCTCGGCGGACCATCTGGG
CKAP5	57	10	GTTCAGGAATAAGGACTGGCTCAAAA	TGTGGAGGGATTGAAGGATA	TGTGGAGGGATTGAAGGATA	TGTGGAGGGATTGAAGGATATTTTGTGGAGGGATTGAAGGATATTTGTTCAGGAATAAGGACTGGCTCAAAA
CKAP5	58	10	GAAGTGTGGAGAAACAGCCCGGATCT	GGGATGTATTGAAGGAGGAT	GGGATGTATTGAAGGAGGAT	GGGATGTATTGAAGGAGGATTTTGGGATGTATTGAAGGAGGATTTTGAAGTGTGGAGAAACAGCCCGGATCT
CKAP5	59	10	CTGGCTACTTGGGAGATAATGAAATTG	TGTGGAGGGATTGAAGGATA	TGTGGAGGGATTGAAGGATA	TGTGGAGGGATTGAAGGATATTTTGTGGAGGGATTGAAGGATATTTCTGGCTACTTGGGAGATAATGAAATTG
CKAP5	60	10	GAGCTTGGATACTTGTGTTGATGTCA	GGGATGTATTGAAGGAGGAT	GGGATGTATTGAAGGAGGAT	GGGATGTATTGAAGGAGGATTTTGGGATGTATTGAAGGAGGATTTTGAGCTTGGATACTTGTGTTGATGTCA
CKAP5	61	10	TGGCCGGACATGGCTTCAGCTTTGTC	TGTGGAGGGATTGAAGGATA	TGTGGAGGGATTGAAGGATA	TGTGGAGGGATTGAAGGATATTTTGTGGAGGGATTGAAGGATATTTTGGCCGGACATGGCTTCAGCTTTGTC
CKAP5	62	10	GCATAAAAGTGGCTATCAGAAACTGATCA	GGGATGTATTGAAGGAGGAT	GGGATGTATTGAAGGAGGAT	GGGATGTATTGAAGGAGGATTTTGGGATGTATTGAAGGAGGATTTTGCATAAAAGTGGCTATCAGAAACTGATCA
CKAP5	63	10	GATCTCGTCCTTCTCCAATTTCTCAT	TGTGGAGGGATTGAAGGATA	TGTGGAGGGATTGAAGGATA	TGTGGAGGGATTGAAGGATATTTTGTGGAGGGATTGAAGGATATTTGATCTCGTCCTTCTCCAATTTCTCAT
CKAP5	64	10	GTTGCCAATGATACAGCTATACAACTT	GGGATGTATTGAAGGAGGAT	GGGATGTATTGAAGGAGGAT	GGGATGTATTGAAGGAGGATTTTGGGATGTATTGAAGGAGGATTTTGTTGCCAATGATACAGCTATACAACTT
CKAP5	65	10	TCAAGATCTTCAATCCGAGAATCCAG	TGTGGAGGGATTGAAGGATA	TGTGGAGGGATTGAAGGATA	TGTGGAGGGATTGAAGGATATTTTGTGGAGGGATTGAAGGATATTTTCAAGATCTTCAATCCGAGAATCCAG
CKAP5	66	10	TCACAGAGCGGATGACCTGTTGTCCT	GGGATGTATTGAAGGAGGAT	GGGATGTATTGAAGGAGGAT	GGGATGTATTGAAGGAGGATTTTGGGATGTATTGAAGGAGGATTTTTCACAGAGCGGATGACCTGTTGTCCT
CKAP5	67	10	CTAGCAGGCTGTCTTGGAGCAAAACA	TGTGGAGGGATTGAAGGATA	TGTGGAGGGATTGAAGGATA	TGTGGAGGGATTGAAGGATATTTTGTGGAGGGATTGAAGGATATTTCTAGCAGGCTGTCTTGGAGCAAAACA
CKAP5	68	10	CTCTGAGAATTTGGGAGAACTGGCTG	GGGATGTATTGAAGGAGGAT	GGGATGTATTGAAGGAGGAT	GGGATGTATTGAAGGAGGATTTTGGGATGTATTGAAGGAGGATTTTCTCTGAGAATTTGGGAGAACTGGCTG
CKAP5	69	10	TTGCATTGCTTCAGTTTCTCTTTGGG	TGTGGAGGGATTGAAGGATA	TGTGGAGGGATTGAAGGATA	TGTGGAGGGATTGAAGGATATTTTGTGGAGGGATTGAAGGATATTTTTGCATTGCTTCAGTTTCTCTTTGGG
CKAP5	70	10	GTCTTTAGGGTCCTTATGGGAAATTCA	GGGATGTATTGAAGGAGGAT	GGGATGTATTGAAGGAGGAT	GGGATGTATTGAAGGAGGATTTTGGGATGTATTGAAGGAGGATTTTGTCTTTAGGGTCCTTATGGGAAATTCA
CKAP5	71	10	ATCATCGTTAGGTGGTCCAGGATCTT	TGTGGAGGGATTGAAGGATA	TGTGGAGGGATTGAAGGATA	TGTGGAGGGATTGAAGGATATTTTGTGGAGGGATTGAAGGATATTTATCATCGTTAGGTGGTCCAGGATCTT
CKAP5	72	10	ATGGGCCTCCAGCTCAGACTCGTTTT	GGGATGTATTGAAGGAGGAT	GGGATGTATTGAAGGAGGAT	GGGATGTATTGAAGGAGGATTTTGGGATGTATTGAAGGAGGATTTTATGGGCCTCCAGCTCAGACTCGTTTT
CKAP5	73	10	TTTCCTTATCAGACTTGCTCCCAGTC	TGTGGAGGGATTGAAGGATA	TGTGGAGGGATTGAAGGATA	TGTGGAGGGATTGAAGGATATTTTGTGGAGGGATTGAAGGATATTTTTTCCTTATCAGACTTGCTCCCAGTC
CKAP5	74	10	AAATCATTCACTTTGGCCTTTGATGA	GGGATGTATTGAAGGAGGAT	GGGATGTATTGAAGGAGGAT	GGGATGTATTGAAGGAGGATTTTGGGATGTATTGAAGGAGGATTTTAAATCATTCACTTTGGCCTTTGATGA
CKAP5	75	10	GCTCTGGAAGAACTGTGAGGAATTTT	TGTGGAGGGATTGAAGGATA	TGTGGAGGGATTGAAGGATA	TGTGGAGGGATTGAAGGATATTTTGTGGAGGGATTGAAGGATATTTGCTCTGGAAGAACTGTGAGGAATTTT
CKAP5	76	10	TCAATCACCCGAAGGCCTCTTTCGAC	GGGATGTATTGAAGGAGGAT	GGGATGTATTGAAGGAGGAT	GGGATGTATTGAAGGAGGATTTTGGGATGTATTGAAGGAGGATTTTTCAATCACCCGAAGGCCTCTTTCGAC
CKAP5	77	10	GCACACATGTGACTTCCATCTGAGGG	TGTGGAGGGATTGAAGGATA	TGTGGAGGGATTGAAGGATA	TGTGGAGGGATTGAAGGATATTTTGTGGAGGGATTGAAGGATATTTGCACACATGTGACTTCCATCTGAGGG
CKAP5	78	10	AGCCTTTCCAAGTAGACAGATGGCCC	GGGATGTATTGAAGGAGGAT	GGGATGTATTGAAGGAGGAT	GGGATGTATTGAAGGAGGATTTTGGGATGTATTGAAGGAGGATTTTAGCCTTTCCAAGTAGACAGATGGCCC
CKAP5	79	10	GCATGTCTGTGGAAGAGGCGACAGTA	TGTGGAGGGATTGAAGGATA	TGTGGAGGGATTGAAGGATA	TGTGGAGGGATTGAAGGATATTTTGTGGAGGGATTGAAGGATATTTGCATGTCTGTGGAAGAGGCGACAGTA
CKAP5	80	10	CTCCCGGAGCTGAGAGAGTTTGCTGT	GGGATGTATTGAAGGAGGAT	GGGATGTATTGAAGGAGGAT	GGGATGTATTGAAGGAGGATTTTGGGATGTATTGAAGGAGGATTTTCTCCCGGAGCTGAGAGAGTTTGCTGT
NCOA	1	11	GCGATCCTTTCCTCTTATGTGAGTCT	TGTGGAGGGATTGAAGGATA	TGTGGAGGGATTGAAGGATA	TGTGGAGGGATTGAAGGATATTTTGTGGAGGGATTGAAGGATATTTGCGATCCTTTCCTCTTATGTGAGTCT
NCOA	2	11	TTTATTTTCTTGCTCCCTGCGCCTC	ATAGGAAATGGTGGTAGTGT	ATAGGAAATGGTGGTAGTGT	ATAGGAAATGGTGGTAGTGTTTTATAGGAAATGGTGGTAGTGTTTTTTTATTTTCTTGCTCCCTGCGCCTC
NCOA	3	11	ACTCAAGCTGTCAATGTCACTAATGT	TGTGGAGGGATTGAAGGATA	TGTGGAGGGATTGAAGGATA	TGTGGAGGGATTGAAGGATATTTTGTGGAGGGATTGAAGGATATTTACTCAAGCTGTCAATGTCACTAATGT
NCOA	4	11	CGACTGTTTTCTTCAAAATCTTGCATTTG	ATAGGAAATGGTGGTAGTGT	ATAGGAAATGGTGGTAGTGT	ATAGGAAATGGTGGTAGTGTTTTATAGGAAATGGTGGTAGTGTTTTCGACTGTTTTCTTCAAAATCTTGCATTTG
NCOA	5	11	TGTACATCGTCATCAGTTGTTGATTTC	TGTGGAGGGATTGAAGGATA	TGTGGAGGGATTGAAGGATA	TGTGGAGGGATTGAAGGATATTTTGTGGAGGGATTGAAGGATATTTTGTACATCGTCATCAGTTGTTGATTTC
NCOA	6	11	CCTTGACTACTTGATGAGATGTCTGAT	ATAGGAAATGGTGGTAGTGT	ATAGGAAATGGTGGTAGTGT	ATAGGAAATGGTGGTAGTGTTTTATAGGAAATGGTGGTAGTGTTTTCCTTGACTACTTGATGAGATGTCTGAT
NCOA	7	11	ATTCTCCCTTCACAGTTCACAACAA	TGTGGAGGGATTGAAGGATA	TGTGGAGGGATTGAAGGATA	TGTGGAGGGATTGAAGGATATTTTGTGGAGGGATTGAAGGATATTTATTCTCCCTTCACAGTTCACAACAA
NCOA	8	11	AGCTGGTTACATTCTCTGACACAAAT	ATAGGAAATGGTGGTAGTGT	ATAGGAAATGGTGGTAGTGT	ATAGGAAATGGTGGTAGTGTTTTATAGGAAATGGTGGTAGTGTTTTAGCTGGTTACATTCTCTGACACAAAT
NCOA	9	11	TTCTTCACAAATTCTGCATGATCCC	TGTGGAGGGATTGAAGGATA	TGTGGAGGGATTGAAGGATA	TGTGGAGGGATTGAAGGATATTTTGTGGAGGGATTGAAGGATATTTTTCTTCACAAATTCTGCATGATCCC
NCOA	10	11	TAGCATCCTGCAGTTAAAGGTATGG	ATAGGAAATGGTGGTAGTGT	ATAGGAAATGGTGGTAGTGT	ATAGGAAATGGTGGTAGTGTTTTATAGGAAATGGTGGTAGTGTTTTTAGCATCCTGCAGTTAAAGGTATGG
NCOA	11	11	TACTTCATAACGCTGGCAAGCTTCT	TGTGGAGGGATTGAAGGATA	TGTGGAGGGATTGAAGGATA	TGTGGAGGGATTGAAGGATATTTTGTGGAGGGATTGAAGGATATTTTACTTCATAACGCTGGCAAGCTTCT
NCOA	12	11	TTGGCTGTGACACAGTGAAACACTG	ATAGGAAATGGTGGTAGTGT	ATAGGAAATGGTGGTAGTGT	ATAGGAAATGGTGGTAGTGTTTTATAGGAAATGGTGGTAGTGTTTTTTGGCTGTGACACAGTGAAACACTG
NCOA	13	11	GTAGTATCTTGCTTGGTCATAAAGGATTC	TGTGGAGGGATTGAAGGATA	TGTGGAGGGATTGAAGGATA	TGTGGAGGGATTGAAGGATATTTTGTGGAGGGATTGAAGGATATTTGTAGTATCTTGCTTGGTCATAAAGGATTC
NCOA	14	11	TCTCAGGGAACTAGTATCAATAGAGATGAT	ATAGGAAATGGTGGTAGTGT	ATAGGAAATGGTGGTAGTGT	ATAGGAAATGGTGGTAGTGTTTTATAGGAAATGGTGGTAGTGTTTTTCTCAGGGAACTAGTATCAATAGAGATGAT
NCOA	15	11	GGTTCTCTGCCCTGAGGTTGGAAAA	TGTGGAGGGATTGAAGGATA	TGTGGAGGGATTGAAGGATA	TGTGGAGGGATTGAAGGATATTTTGTGGAGGGATTGAAGGATATTTGGTTCTCTGCCCTGAGGTTGGAAAA
NCOA	16	11	TTCTTGGAACAGCTGTCTGGCATAA	ATAGGAAATGGTGGTAGTGT	ATAGGAAATGGTGGTAGTGT	ATAGGAAATGGTGGTAGTGTTTTATAGGAAATGGTGGTAGTGTTTTTTCTTGGAACAGCTGTCTGGCATAA
NCOA	17	11	ATGTCTGGACTTTGAGGGTAGCAAA	TGTGGAGGGATTGAAGGATA	TGTGGAGGGATTGAAGGATA	TGTGGAGGGATTGAAGGATATTTTGTGGAGGGATTGAAGGATATTTATGTCTGGACTTTGAGGGTAGCAAA
NCOA	18	11	CGATGATATGAATTCCCATGATGAAAGGT	ATAGGAAATGGTGGTAGTGT	ATAGGAAATGGTGGTAGTGT	ATAGGAAATGGTGGTAGTGTTTTATAGGAAATGGTGGTAGTGTTTTCGATGATATGAATTCCCATGATGAAAGGT
NCOA	19	11	GGGAATTGACATTCCAGAATTAGTGTCA	TGTGGAGGGATTGAAGGATA	TGTGGAGGGATTGAAGGATA	TGTGGAGGGATTGAAGGATATTTTGTGGAGGGATTGAAGGATATTTGGGAATTGACATTCCAGAATTAGTGTCA
NCOA	20	11	GATACTAGGATTGACCGAGGGATTTAC	ATAGGAAATGGTGGTAGTGT	ATAGGAAATGGTGGTAGTGT	ATAGGAAATGGTGGTAGTGTTTTATAGGAAATGGTGGTAGTGTTTTGATACTAGGATTGACCGAGGGATTTAC
NCOA	21	11	ATGTTGCTGTTGGATGGTGGCAATG	TGTGGAGGGATTGAAGGATA	TGTGGAGGGATTGAAGGATA	TGTGGAGGGATTGAAGGATATTTTGTGGAGGGATTGAAGGATATTTATGTTGCTGTTGGATGGTGGCAATG
NCOA	22	11	CTGCTGGCGGTTTATTCTGGTGGAT	ATAGGAAATGGTGGTAGTGT	ATAGGAAATGGTGGTAGTGT	ATAGGAAATGGTGGTAGTGTTTTATAGGAAATGGTGGTAGTGTTTTCTGCTGGCGGTTTATTCTGGTGGAT
NCOA	23	11	AAACTTCCTTGGCTGTTGCTAGAAT	TGTGGAGGGATTGAAGGATA	TGTGGAGGGATTGAAGGATA	TGTGGAGGGATTGAAGGATATTTTGTGGAGGGATTGAAGGATATTTAAACTTCCTTGGCTGTTGCTAGAAT
NCOA	24	11	TACAATCTGACTTCCGGGTGAGCAT	ATAGGAAATGGTGGTAGTGT	ATAGGAAATGGTGGTAGTGT	ATAGGAAATGGTGGTAGTGTTTTATAGGAAATGGTGGTAGTGTTTTTACAATCTGACTTCCGGGTGAGCAT
NCOA	25	11	AAAGAGGGATTACTGCTCTGTGAAC	TGTGGAGGGATTGAAGGATA	TGTGGAGGGATTGAAGGATA	TGTGGAGGGATTGAAGGATATTTTGTGGAGGGATTGAAGGATATTTAAAGAGGGATTACTGCTCTGTGAAC
NCOA	26	11	TGTACCTTCCATAGGAGAATTATTGAGG	ATAGGAAATGGTGGTAGTGT	ATAGGAAATGGTGGTAGTGT	ATAGGAAATGGTGGTAGTGTTTTATAGGAAATGGTGGTAGTGTTTTTGTACCTTCCATAGGAGAATTATTGAGG
NCOA	27	11	GGAATTGTTTGGCATCCTGGGCCTT	TGTGGAGGGATTGAAGGATA	TGTGGAGGGATTGAAGGATA	TGTGGAGGGATTGAAGGATATTTTGTGGAGGGATTGAAGGATATTTGGAATTGTTTGGCATCCTGGGCCTT
NCOA	28	11	GGAGAGCTTAATGTCGAAATATTAGGAGG	ATAGGAAATGGTGGTAGTGT	ATAGGAAATGGTGGTAGTGT	ATAGGAAATGGTGGTAGTGTTTTATAGGAAATGGTGGTAGTGTTTTGGAGAGCTTAATGTCGAAATATTAGGAGG
NCOA	29	11	CTGGGATGTTTGAATAAGATCGGTTATT	TGTGGAGGGATTGAAGGATA	TGTGGAGGGATTGAAGGATA	TGTGGAGGGATTGAAGGATATTTTGTGGAGGGATTGAAGGATATTTCTGGGATGTTTGAATAAGATCGGTTATT
NCOA	30	11	GGTCCTTCATTCATACCCTGTAAAGATG	ATAGGAAATGGTGGTAGTGT	ATAGGAAATGGTGGTAGTGT	ATAGGAAATGGTGGTAGTGTTTTATAGGAAATGGTGGTAGTGTTTTGGTCCTTCATTCATACCCTGTAAAGATG
NCOA	31	11	GTGAGCTCATCTGCCTGAGGACTGG	TGTGGAGGGATTGAAGGATA	TGTGGAGGGATTGAAGGATA	TGTGGAGGGATTGAAGGATATTTTGTGGAGGGATTGAAGGATATTTGTGAGCTCATCTGCCTGAGGACTGG
NCOA	32	11	TGCTGGTTGTATATTTAATCTGCTAGGT	ATAGGAAATGGTGGTAGTGT	ATAGGAAATGGTGGTAGTGT	ATAGGAAATGGTGGTAGTGTTTTATAGGAAATGGTGGTAGTGTTTTTGCTGGTTGTATATTTAATCTGCTAGGT
NCOA	33	11	GAGCTGTTGTCAGATTGAATCATTTCATT	TGTGGAGGGATTGAAGGATA	TGTGGAGGGATTGAAGGATA	TGTGGAGGGATTGAAGGATATTTTGTGGAGGGATTGAAGGATATTTGAGCTGTTGTCAGATTGAATCATTTCATT
NCOA	34	11	CCCTGAATCCAGAGGTTTGCCATCA	ATAGGAAATGGTGGTAGTGT	ATAGGAAATGGTGGTAGTGT	ATAGGAAATGGTGGTAGTGTTTTATAGGAAATGGTGGTAGTGTTTTCCCTGAATCCAGAGGTTTGCCATCA
NCOA	35	11	TGTGACTGGTTTGAGAGTATTTACTGTC	TGTGGAGGGATTGAAGGATA	TGTGGAGGGATTGAAGGATA	TGTGGAGGGATTGAAGGATATTTTGTGGAGGGATTGAAGGATATTTTGTGACTGGTTTGAGAGTATTTACTGTC
NCOA	36	11	GCAGTTGTTGTCAAAAGCTGCACTA	ATAGGAAATGGTGGTAGTGT	ATAGGAAATGGTGGTAGTGT	ATAGGAAATGGTGGTAGTGTTTTATAGGAAATGGTGGTAGTGTTTTGCAGTTGTTGTCAAAAGCTGCACTA
NCOA	37	11	AAGACAGGACATCTTTGCAGCTTGT	TGTGGAGGGATTGAAGGATA	TGTGGAGGGATTGAAGGATA	TGTGGAGGGATTGAAGGATATTTTGTGGAGGGATTGAAGGATATTTAAGACAGGACATCTTTGCAGCTTGT
NCOA	38	11	AGAGGGACAAGAACCTCCTGAAGAG	ATAGGAAATGGTGGTAGTGT	ATAGGAAATGGTGGTAGTGT	ATAGGAAATGGTGGTAGTGTTTTATAGGAAATGGTGGTAGTGTTTTAGAGGGACAAGAACCTCCTGAAGAG
NCOA	39	11	CCCTCCTGTAAGAGCCGGTGTAGAA	TGTGGAGGGATTGAAGGATA	TGTGGAGGGATTGAAGGATA	TGTGGAGGGATTGAAGGATATTTTGTGGAGGGATTGAAGGATATTTCCCTCCTGTAAGAGCCGGTGTAGAA
NCOA	40	11	CAGACAAAGTGGTGATATCTGAGGG	ATAGGAAATGGTGGTAGTGT	ATAGGAAATGGTGGTAGTGT	ATAGGAAATGGTGGTAGTGTTTTATAGGAAATGGTGGTAGTGTTTTCAGACAAAGTGGTGATATCTGAGGG
NCOA	41	11	GTTTCCTTGTACCTGTCCAGTCACT	TGTGGAGGGATTGAAGGATA	TGTGGAGGGATTGAAGGATA	TGTGGAGGGATTGAAGGATATTTTGTGGAGGGATTGAAGGATATTTGTTTCCTTGTACCTGTCCAGTCACT
NCOA	42	11	GGAGCTGATGGTCTTTTGATTCTTTT	ATAGGAAATGGTGGTAGTGT	ATAGGAAATGGTGGTAGTGT	ATAGGAAATGGTGGTAGTGTTTTATAGGAAATGGTGGTAGTGTTTTGGAGCTGATGGTCTTTTGATTCTTTT
NCOA	43	11	CCACTTTCACCTTTACATCATCCAGG	TGTGGAGGGATTGAAGGATA	TGTGGAGGGATTGAAGGATA	TGTGGAGGGATTGAAGGATATTTTGTGGAGGGATTGAAGGATATTTCCACTTTCACCTTTACATCATCCAGG
NCOA	44	11	TGTATTACATGGATCCATCTGTTCTTTCT	ATAGGAAATGGTGGTAGTGT	ATAGGAAATGGTGGTAGTGT	ATAGGAAATGGTGGTAGTGTTTTATAGGAAATGGTGGTAGTGTTTTTGTATTACATGGATCCATCTGTTCTTTCT
NCOA	45	11	ACTGGCTCTGGGCCTCCAGTTTTAT	TGTGGAGGGATTGAAGGATA	TGTGGAGGGATTGAAGGATA	TGTGGAGGGATTGAAGGATATTTTGTGGAGGGATTGAAGGATATTTACTGGCTCTGGGCCTCCAGTTTTAT
NCOA	46	11	TGATCAAACTGGTCAAGGTCAGCTG	ATAGGAAATGGTGGTAGTGT	ATAGGAAATGGTGGTAGTGT	ATAGGAAATGGTGGTAGTGTTTTATAGGAAATGGTGGTAGTGTTTTTGATCAAACTGGTCAAGGTCAGCTG
NCOA	47	11	ACCGCACCATCCATCCTGTCTGTCT	TGTGGAGGGATTGAAGGATA	TGTGGAGGGATTGAAGGATA	TGTGGAGGGATTGAAGGATATTTTGTGGAGGGATTGAAGGATATTTACCGCACCATCCATCCTGTCTGTCT
NCOA	48	11	GGATCTCCGATTTGATGGTTACACTG	ATAGGAAATGGTGGTAGTGT	ATAGGAAATGGTGGTAGTGT	ATAGGAAATGGTGGTAGTGTTTTATAGGAAATGGTGGTAGTGTTTTGGATCTCCGATTTGATGGTTACACTG
NCOA	49	11	GATCGCCTGTTCCTGGTTGTCCAAA	TGTGGAGGGATTGAAGGATA	TGTGGAGGGATTGAAGGATA	TGTGGAGGGATTGAAGGATATTTTGTGGAGGGATTGAAGGATATTTGATCGCCTGTTCCTGGTTGTCCAAA
NCOA	50	11	GCTGTCACTGTATTATTTGTCCATGGAA	ATAGGAAATGGTGGTAGTGT	ATAGGAAATGGTGGTAGTGT	ATAGGAAATGGTGGTAGTGTTTTATAGGAAATGGTGGTAGTGTTTTGCTGTCACTGTATTATTTGTCCATGGAA
NCOA	51	11	CCAGCTGTTCAAGAAGAGCCTTCTC	TGTGGAGGGATTGAAGGATA	TGTGGAGGGATTGAAGGATA	TGTGGAGGGATTGAAGGATATTTTGTGGAGGGATTGAAGGATATTTCCAGCTGTTCAAGAAGAGCCTTCTC
NCOA	52	11	GTTTCATCTTTGCCACTAAGGAAGG	ATAGGAAATGGTGGTAGTGT	ATAGGAAATGGTGGTAGTGT	ATAGGAAATGGTGGTAGTGTTTTATAGGAAATGGTGGTAGTGTTTTGTTTCATCTTTGCCACTAAGGAAGG
NCOA	53	11	ATCTCTCTGATAATACATCTAATCCACCC	TGTGGAGGGATTGAAGGATA	TGTGGAGGGATTGAAGGATA	TGTGGAGGGATTGAAGGATATTTTGTGGAGGGATTGAAGGATATTTATCTCTCTGATAATACATCTAATCCACCC
NCOA	54	11	AAAGGTGGCGTTGCTTGTTGTGGTG	ATAGGAAATGGTGGTAGTGT	ATAGGAAATGGTGGTAGTGT	ATAGGAAATGGTGGTAGTGTTTTATAGGAAATGGTGGTAGTGTTTTAAAGGTGGCGTTGCTTGTTGTGGTG
NCOA	55	11	TGCCTTGGAAAGGGCTAGGGAGATT	TGTGGAGGGATTGAAGGATA	TGTGGAGGGATTGAAGGATA	TGTGGAGGGATTGAAGGATATTTTGTGGAGGGATTGAAGGATATTTTGCCTTGGAAAGGGCTAGGGAGATT
NCOA	56	11	GTGTTACTTGAACAGGCATCGTCCC	ATAGGAAATGGTGGTAGTGT	ATAGGAAATGGTGGTAGTGT	ATAGGAAATGGTGGTAGTGTTTTATAGGAAATGGTGGTAGTGTTTTGTGTTACTTGAACAGGCATCGTCCC
NCOA	57	11	GCCGGAGGTCTGTTTAGAGTTTGCC	TGTGGAGGGATTGAAGGATA	TGTGGAGGGATTGAAGGATA	TGTGGAGGGATTGAAGGATATTTTGTGGAGGGATTGAAGGATATTTGCCGGAGGTCTGTTTAGAGTTTGCC
NCOA	58	11	TAGTTGAAGTCGAAGCTGGTTAGGT	ATAGGAAATGGTGGTAGTGT	ATAGGAAATGGTGGTAGTGT	ATAGGAAATGGTGGTAGTGTTTTATAGGAAATGGTGGTAGTGTTTTTAGTTGAAGTCGAAGCTGGTTAGGT
NCOA	59	11	AAGATAGCTTGCCGATTTTGGTGTA	TGTGGAGGGATTGAAGGATA	TGTGGAGGGATTGAAGGATA	TGTGGAGGGATTGAAGGATATTTTGTGGAGGGATTGAAGGATATTTAAGATAGCTTGCCGATTTTGGTGTA
NCOA	60	11	TGTTGCATGCCTGATCTCATATTGAT	ATAGGAAATGGTGGTAGTGT	ATAGGAAATGGTGGTAGTGT	ATAGGAAATGGTGGTAGTGTTTTATAGGAAATGGTGGTAGTGTTTTTGTTGCATGCCTGATCTCATATTGAT
NCOA	61	11	CTGTTGACTGTACAGTTCCCGCTGA	TGTGGAGGGATTGAAGGATA	TGTGGAGGGATTGAAGGATA	TGTGGAGGGATTGAAGGATATTTTGTGGAGGGATTGAAGGATATTTCTGTTGACTGTACAGTTCCCGCTGA
NCOA	62	11	GCTGCTGTATTAGCTGCCTCTGTCG	ATAGGAAATGGTGGTAGTGT	ATAGGAAATGGTGGTAGTGT	ATAGGAAATGGTGGTAGTGTTTTATAGGAAATGGTGGTAGTGTTTTGCTGCTGTATTAGCTGCCTCTGTCG
NCOA	63	11	AGATGAGGGAGGGAGGTTGTTCCCA	TGTGGAGGGATTGAAGGATA	TGTGGAGGGATTGAAGGATA	TGTGGAGGGATTGAAGGATATTTTGTGGAGGGATTGAAGGATATTTAGATGAGGGAGGGAGGTTGTTCCCA
NCOA	64	11	TGTGGAGCACCCTGAGGAAGACGGG	ATAGGAAATGGTGGTAGTGT	ATAGGAAATGGTGGTAGTGT	ATAGGAAATGGTGGTAGTGTTTTATAGGAAATGGTGGTAGTGTTTTTGTGGAGCACCCTGAGGAAGACGGG
NCOA	65	11	AAACGGGCTGGTAGAAGCAGGTGGG	TGTGGAGGGATTGAAGGATA	TGTGGAGGGATTGAAGGATA	TGTGGAGGGATTGAAGGATATTTTGTGGAGGGATTGAAGGATATTTAAACGGGCTGGTAGAAGCAGGTGGG
NCOA	66	11	ATGCTTCAGGATTTGCTGCTAGTTG	ATAGGAAATGGTGGTAGTGT	ATAGGAAATGGTGGTAGTGT	ATAGGAAATGGTGGTAGTGTTTTATAGGAAATGGTGGTAGTGTTTTATGCTTCAGGATTTGCTGCTAGTTG
NCOA	67	11	ACTGTCCTCCTATGTTTCCTGTCAT	TGTGGAGGGATTGAAGGATA	TGTGGAGGGATTGAAGGATA	TGTGGAGGGATTGAAGGATATTTTGTGGAGGGATTGAAGGATATTTACTGTCCTCCTATGTTTCCTGTCAT
NCOA	68	11	TGCATCTGAGGATTGATTCCAGTGC	ATAGGAAATGGTGGTAGTGT	ATAGGAAATGGTGGTAGTGT	ATAGGAAATGGTGGTAGTGTTTTATAGGAAATGGTGGTAGTGTTTTTGCATCTGAGGATTGATTCCAGTGC
NCOA	69	11	GGAGCAAAGTTGGCCTCACCTTGGG	TGTGGAGGGATTGAAGGATA	TGTGGAGGGATTGAAGGATA	TGTGGAGGGATTGAAGGATATTTTGTGGAGGGATTGAAGGATATTTGGAGCAAAGTTGGCCTCACCTTGGG
NCOA	70	11	CACCATGGAGCTCCCAGGGCTTAGA	ATAGGAAATGGTGGTAGTGT	ATAGGAAATGGTGGTAGTGT	ATAGGAAATGGTGGTAGTGTTTTATAGGAAATGGTGGTAGTGTTTTCACCATGGAGCTCCCAGGGCTTAGA
NCOA	71	11	GAGGCAGGTGGAGTTTGCTGGAGAA	TGTGGAGGGATTGAAGGATA	TGTGGAGGGATTGAAGGATA	TGTGGAGGGATTGAAGGATATTTTGTGGAGGGATTGAAGGATATTTGAGGCAGGTGGAGTTTGCTGGAGAA
NCOA	72	11	GGCCTTCATGTCTGGTGACTGATAC	ATAGGAAATGGTGGTAGTGT	ATAGGAAATGGTGGTAGTGT	ATAGGAAATGGTGGTAGTGTTTTATAGGAAATGGTGGTAGTGTTTTGGCCTTCATGTCTGGTGACTGATAC
NCOA	73	11	TGGTTCTGGACAGCTTGACTGAACA	TGTGGAGGGATTGAAGGATA	TGTGGAGGGATTGAAGGATA	TGTGGAGGGATTGAAGGATATTTTGTGGAGGGATTGAAGGATATTTTGGTTCTGGACAGCTTGACTGAACA
NCOA	74	11	GTATACTCCTGGCTGTGCAGGCGTG	ATAGGAAATGGTGGTAGTGT	ATAGGAAATGGTGGTAGTGT	ATAGGAAATGGTGGTAGTGTTTTATAGGAAATGGTGGTAGTGTTTTGTATACTCCTGGCTGTGCAGGCGTG
NCOA	75	11	TCATGTTCTGAACATTCGTATTTCCAC	TGTGGAGGGATTGAAGGATA	TGTGGAGGGATTGAAGGATA	TGTGGAGGGATTGAAGGATATTTTGTGGAGGGATTGAAGGATATTTTCATGTTCTGAACATTCGTATTTCCAC
NCOA	76	11	CTCATCTGCATCTGGGCCATCATTG	ATAGGAAATGGTGGTAGTGT	ATAGGAAATGGTGGTAGTGT	ATAGGAAATGGTGGTAGTGTTTTATAGGAAATGGTGGTAGTGTTTTCTCATCTGCATCTGGGCCATCATTG
NCOA	77	11	TTGCAGTAGAGGCCTGTGTGTCTCA	TGTGGAGGGATTGAAGGATA	TGTGGAGGGATTGAAGGATA	TGTGGAGGGATTGAAGGATATTTTGTGGAGGGATTGAAGGATATTTTTGCAGTAGAGGCCTGTGTGTCTCA
NCOA	78	11	TTTGAGAAGGTCAGTGGATGAGAGC	ATAGGAAATGGTGGTAGTGT	ATAGGAAATGGTGGTAGTGT	ATAGGAAATGGTGGTAGTGTTTTATAGGAAATGGTGGTAGTGTTTTTTTGAGAAGGTCAGTGGATGAGAGC
NCOA	79	11	CCAGGCTGGTTCAGGTAAGGGTCCC	TGTGGAGGGATTGAAGGATA	TGTGGAGGGATTGAAGGATA	TGTGGAGGGATTGAAGGATATTTTGTGGAGGGATTGAAGGATATTTCCAGGCTGGTTCAGGTAAGGGTCCC
NCOA	80	11	TGACGTGGGCTTTTGAGTTCCCAGT	ATAGGAAATGGTGGTAGTGT	ATAGGAAATGGTGGTAGTGT	ATAGGAAATGGTGGTAGTGTTTTATAGGAAATGGTGGTAGTGTTTTTGACGTGGGCTTTTGAGTTCCCAGT
