# Supplementary material for: Spatial transcriptomics using combinatorial fluorescence spectral and lifetime encoding, imaging and analysis
Source: Nat Commun. 2022 Jan 10;13:169. doi: 10.1038/s41467-021-27798-0 (PMC8748653; doi:10.1038/s41467-021-27798-0)
Supplement: Supplementary file 6 — Source Data [file 41467_2021_27798_MOESM6_ESM.xlsx]

## Sheet: Figure 3E
FIGURE 3E
Overall counts
3873	3050	828
Individual labels
1
2
1
2
2
2
1
1
3
1
2
2
1
2
1
1
3
1
2
2
1
2
2
1
1
1
1
3
2
1
2
3
1
2
1
1
1
1
1
2
2
1
1
1
2
1
1
2
1
2
2
1
2
1
1
1
1
1
1
2
1
1
3
1
1
1
1
1
1
1
1
1
1
1
1
3
1
1
1
1
1
2
2
2
1
2
3
1
2
3
1
3
1
3
3
1
3
2
1
1
1
2
1
2
2
2
2
2
1
1
2
1
2
3
2
1
3
2
1
1
1
1
1
2
2
2
1
1
2
2
2
1
1
1
1
1
1
2
1
3
1
1
1
2
2
2
1
2
1
2
1
2
1
2
1
1
1
2
1
2
1
1
1
1
1
1
1
2
2
1
2
2
1
2
1
2
1
2
1
2
2
1
1
1
1
2
1
1
1
1
1
2
3
1
1
1
1
1
2
1
1
1
2
1
3
3
3
1
2
1
1
2
1
3
2
1
2
1
1
1
1
2
1
1
3
1
3
2
1
2
2
1
1
2
1
3
3
1
1
1
2
1
1
2
1
2
1
2
2
1
3
2
1
1
1
2
2
1
2
1
1
1
1
1
1
2
2
2
3
2
1
1
1
3
1
2
2
1
1
1
1
1
2
2
2
2
1
2
3
1
2
1
1
1
3
2
2
1
1
1
1
1
1
2
1
1
1
1
1
1
2
1
2
2
1
3
1
1
1
1
1
1
2
1
1
1
1
2
2
2
1
2
1
2
3
1
1
1
1
2
2
1
1
2
1
1
3
2
1
1
2
1
3
3
2
2
2
2
1
2
1
2
2
1
1
2
1
2
2
1
1
1
1
1
1
2
2
3
2
2
1
1
1
1
1
1
1
1
2
1
2
1
1
1
1
2
3
2
2
2
1
1
2
1
2
1
1
2
1
1
1
1
1
1
1
2
1
2
3
1
1
2
2
2
2
1
1
2
1
1
1
2
2
1
2
2
1
1
1
1
1
1
2
1
1
2
1
3
1
1
1
1
1
2
2
1
2
1
1
2
2
1
2
1
1
1
1
2
1
2
1
2
3
1
1
1
1
3
2
1
1
2
3
1
1
2
1
1
3
1
1
1
1
2
3
1
1
1
1
2
1
2
1
2
1
1
2
1
1
3
1
1
2
2
1
3
1
1
1
1
1
2
1
2
2
1
1
1
1
1
1
1
1
1
1
1
1
1
2
2
1
1
1
2
1
1
1
1
1
1
1
1
2
3
1
1
1
1
1
1
3
1
1
1
1
1
1
1
1
1
2
2
2
1
1
1
2
2
3
1
1
1
1
1
1
1
1
2
1
1
2
2
1
1
1
2
1
1
1
2
1
2
2
1
2
1
1
1
1
1
1
1
1
2
1
1
2
1
1
1
3
1
1
1
2
1
2
2
1
1
1
2
1
1
1
1
1
1
1
1
2
2
3
2
1
1
1
1
1
2
2
1
1
1
1
2
1
1
2
1
1
1
2
1
2
1
1
2
1
1
1
2
1
2
1
1
2
3
1
2
1
1
1
1
1
1
1
1
2
1
1
1
1
2
1
2
1
3
1
1
1
1
1
1
1
1
1
1
2
1
3
2
3
1
2
3
1
1
1
3
1
1
1
1
2
2
3
3
2
2
1
1
1
1
2
2
1
2
1
3
1
1
1
3
2
1
1
1
1
3
1
1
2
2
1
2
2
1
2
1
2
2
2
1
2
1
2
1
1
2
2
1
1
1
1
3
1
1
1
1
2
1
1
2
1
1
1
1
1
1
1
1
2
2
2
2
2
1
2
2
1
1
1
2
1
1
1
1
1
1
1
1
1
1
1
2
1
1
2
1
2
1
3
3
2
2
2
1
1
1
1
1
1
1
3
2
1
2
1
1
2
1
2
1
1
1
1
3
2
2
2
3
1
1
1
1
1
1
1
1
2
1
2
1
2
1
2
3
2
1
1
3
1
1
1
1
2
2
1
2
1
2
2
1
2
1
2
1
3
2
1
3
3
1
1
2
1
2
1
2
1
1
1
2
1
1
1
2
1
3
1
1
1
1
1
2
1
2
2
1
1
1
1
2
1
1
2
1
1
3
1
2
1
1
2
3
3
1
1
2
1
1
1
1
2
1
2
1
2
1
1
1
1
1
1
1
1
1
1
1
1
1
1
2
1
1
1
1
2
2
2
3
2
2
2
1
1
2
1
3
2
1
1
1
2
2
3
1
2
1
1
1
1
2
2
1
1
2
2
2
1
2
3
2
2
2
2
1
2
2
2
2
1
3
1
1
1
2
2
1
1
1
1
1
1
2
2
1
3
1
1
1
3
3
2
1
2
1
2
2
2
2
2
2
2
1
1
1
1
1
1
1
3
1
1
2
1
1
2
1
1
2
1
1
2
3
2
1
1
1
1
1
2
3
2
2
1
1
1
1
1
1
1
1
1
2
3
3
1
2
2
1
1
1
1
2
1
1
1
2
2
1
1
3
1
2
2
1
1
2
2
1
2
2
1
1
1
2
1
2
2
2
1
1
1
1
2
1
3
1
1
1
1
1
1
2
2
1
1
1
1
2
1
3
1
1
2
1
1
1
2
1
1
2
1
1
1
1
2
2
1
1
3
1
2
1
1
1
1
1
1
1
1
2
2
2
2
2
2
2
3
2
2
1
2
2
1
1
1
2
2
2
1
1
2
2
1
2
3
1
2
2
1
2
2
1
1
1
1
1
2
3
1
2
2
1
2
1
2
3
1
2
2
1
1
2
2
1
1
1
2
1
1
2
1
2
1
2
1
1
1
3
1
1
1
1
1
1
1
1
1
1
2
1
1
2
1
1
2
1
1
2
3
2
2
2
2
1
1
1
1
2
2
1
1
1
2
1
2
1
1
2
1
2
2
2
3
1
1
2
1
2
1
1
2
1
1
3
2
2
3
2
3
2
3
2
2
1
3
1
3
1
2
1
1
1
1
2
1
2
2
2
2
2
2
1
1
2
1
3
3
1
1
1
2
1
2
1
2
1
3
2
1
1
1
1
2
1
2
1
1
2
3
1
1
2
3
1
2
1
1
2
1
1
1
2
1
2
2
1
1
2
1
2
3
2
1
1
1
2
2
3
1
1
1
2
1
1
2
1
3
1
1
1
2
3
3
2
1
1
2
2
1
2
1
3
3
2
2
2
1
3
3
2
1
1
1
2
1
3
3
1
1
2
1
2
1
1
3
1
2
3
1
1
2
1
1
1
1
1
2
1
2
1
2
2
2
1
1
3
2
3
1
1
2
2
2
1
1
2
1
1
1
3
2
2
3
1
1
1
2
2
2
1
1
2
1
1
1
1
1
2
2
3
1
1
2
2
1
1
2
3
1
2
2
1
2
1
1
3
1
1
2
2
1
1
1
1
2
2
1
2
2
1
3
2
1
2
1
2
3
2
1
1
3
1
2
3
2
2
1
2
1
1
2
2
1
1
3
1
1
3
1
2
2
2
1
1
1
1
2
2
2
2
2
1
1
2
2
1
2
1
1
2
1
1
2
2
1
2
2
1
1
2
3
3
1
1
2
1
1
1
1
1
2
1
3
1
1
2
2
3
3
1
2
2
1
1
2
1
2
2
1
3
2
1
1
2
2
2
1
1
2
1
2
2
2
3
1
1
1
2
2
1
1
2
3
1
1
1
3
1
2
1
1
2
2
1
2
2
2
1
1
1
3
1
1
1
3
2
2
1
2
2
1
3
1
1
2
2
1
2
1
2
1
3
1
2
1
1
2
2
1
3
1
2
1
1
2
2
2
1
3
2
2
1
3
2
2
2
1
2
1
1
2
1
2
1
1
1
1
1
1
3
1
1
2
2
1
1
1
1
1
3
2
1
1
2
1
1
2
1
1
1
1
1
2
2
2
2
1
1
2
2
2
3
2
2
2
1
1
1
2
1
2
2
1
1
2
1
1
1
3
2
2
1
1
1
3
2
2
1
1
2
2
2
1
2
2
1
1
1
1
3
1
1
2
1
1
1
3
2
1
2
3
1
2
2
1
1
1
3
2
2
2
1
2
2
2
2
1
2
2
1
2
2
2
1
2
1
1
2
2
2
1
1
1
2
3
1
2
2
1
1
2
2
3
2
2
2
3
2
1
2
2
3
1
2
1
1
2
1
1
1
2
2
2
1
1
2
2
1
1
1
3
1
1
2
1
2
2
1
1
1
1
2
1
1
2
1
2
2
2
2
1
1
2
3
3
2
2
2
2
1
2
1
3
3
2
1
2
1
1
1
3
2
2
1
1
1
2
2
2
2
2
2
1
3
1
1
2
1
2
2
2
1
1
1
3
1
1
1
2
1
1
3
2
2
1
1
1
2
1
2
3
1
1
1
2
2
3
1
2
2
1
2
3
2
1
2
3
2
3
2
2
1
2
2
2
1
1
1
1
1
2
2
2
1
1
1
1
2
2
2
1
1
2
2
2
1
1
1
3
1
1
1
1
2
1
1
1
1
2
2
1
2
[truncated: 5,755 more rows]

## Sheet: Figure 3I
FIGURE 3I
Individual Recovered Fractions
	0.44085
	0.70826
	0.5932
	0.47652
	0.52811
	-0.038469
	1.1173
	1.0317
	0.72973
	0.58641
	0.81086
	0.43979
	0.35858
	0.51973
	0.63246
	0.42071
	0.57687
	0.39008
	0.59198
	-0.015169
	0.5851
	0.99844
	0.77493
	0.92793
	-0.056631
	0.98077
	0.73098
	0.64388
	0.56436
	0.4789
	0.634
	0.95295
	0.75494
	1.076
	1.0547
	0.69083
	0.63238
	0.3472
	-0.056999
	0.56449
	0.11703
	0.68421
	0.4102
	0.92121
	0.36576
	0.8438
	0.53068
	1.0258
	0.38908
	0.31075
	0.63251
	0.49749
	0.51955
	0.47673
	0.28692
	0.47678
	0.35524
	0.80373
	0.17467
	0.65658
	0.77545
	0.46987
	0.77758
	1.1089
	0.62826
	1.0927
	0.6509
	0.57722
	0.64068
	0.5698
	0.54144
	1.0899
	0.37191
	0.10745
	0.49484
	0.58398
	0.6952
	0.54512
	0.6884
	0.59754
	0.54668
	0.70505
	0.67824
	0.608
	1.0121
	0.55987
	0.65042
	1.0028
	-0.024401
	0.31789
	0.6718
	1.1331
	0.74531
	0.62363
	0.083034
	0.9773
	0.47105
	1.0984
	0.83101
	0.86877
	0.076816
	0.66608
	0.94552
	0.64991
	0.5233
	0.97106
	1.0329
	0.73637
	0.63231
	0.036306
	0.38961
	0.077065
	1.1043
	0.37715
	0.63992
	1.0726
	1.0872
	0.99363
	0.26397
	0.020349
	0.52587
	0.72505
	0.99026
	-0.076197
	0.14387
	0.38069
	0.11079
	0.59608
	1.0737
	0.63025
	0.54419
	1.0735
	0.58796
	1.03
	0.050757
	1.0008
	0.86059
	0.37609
	0.45461
	0.98914
	0.94324
	1.0559
	0.99402
	0.58806
	1.177
	1.0769
	-0.051436
	0.64497
	0.56597
	0.68042
	0.026774
	0.56477
	1.2313
	0.39445
	0.92975
	0.48951
	1.0845
	1.1514
	-0.1267
	0.956
	-0.065033
	0.57212
	0.93261
	0.55377
	0.71313
	0.5381
	1.1162
	0.31174
	0.47999
	0.51038
	0.49833
	1.0173
	0.89146
	0.66029
	1.0168
	0.48126
	0.49368
	0.95805
	0.927
	0.79318
	0.32911
	1.0607
	0.58558
	0.90957
	0.011357
	0.43261
	0.64477
	0.67502
	1.0567
	0.52645
	0.62912
	0.89885
	0.46596
	0.73006
	0.32661
	0.8935
	0.31668
	1.2607
	0.79415
	1.0441
	1.0766
	0.64835
	0.9583
	0.010198
	0.081293
	0.76587
	0.34957
	0.59171
	0.72789
	0.57983
	0.51467
	1.0803
	0.76477
	-0.013212
	0.3337
	0.54534
	0.98876
	1.0091
	1.0274
	1.0557
	-0.0094339
	1.2011
	0.54543
	1.1011
	1.0353
	-0.00060758
	1.0686
	0.64547
	0.60316
	0.87558
	0.82549
	1.0518
	0.69827
	1.0818
	0.95516
	1.0408
	1.081
	1.0491
	0.40646
	1.1192
	0.97341
	1.0692
	1.0588
	1.1832
	0.49171
	0.69235
	0.97072
	0.038894
	0.082749
	1.1284
	0.62032
	0.52466
	1.1943
	1.0745
	-0.080285
	-0.18009
	0.2049
	0.44552
	0.60764
	1.1581
	0.8042
	1.1042
	-0.09775
	0.81154
	1.2063
	1.0502
	0.56091
	1.0221
	1.0074
	1.0084
	1.233
	1.068
	0.64608
	0.46246
	1.0475
	0.41645
	1.0425
	0.51553
	1.0353
	0.56606
	0.95108
	0.98117
	1.0517
	0.54174
	0.42
	0.90518
	0.60732
	0.54022
	0.30742
	0.29722
	0.90727
	0.93278
	1.0125
	-0.016911
	1.0515
	1.0627
	0.32056
	1.0198
	0.32709
	0.93816
	0.54236
	1.0264
	0.61023
	0.4397
	0.73583
	1.0069
	-0.0099204
	0.31017
	0.58893
	0.68511
	0.65287
	1.0192
	0.48407
	0.00055082
	1.1121
	0.41075
	1.1403
	0.76158
	0.99545
	-0.070102
	1.0885
	0.60266
	1.1653
	1.0278
	0.31629
	1.1113
	0.61738
	0.33098
	0.94177
	0.65204
	0.6372
	0.41915
	0.59205
	0.43888
	0.95112
	0.60338
	0.59851
	0.73182
	0.46136
	1.014
	0.82126
	0.86732
	0.09607
	0.91792
	1.0601
	0.61968
	-0.032815
	0.8659
	0.63404
	0.57873
	0.51559
	1.0009
	0.27876
	0.52106
	0.51488
	0.56532
	0.5027
	0.48063
	0.74012
	0.52654
	0.38017
	0.73487
	0.58701
	-0.16027
	0.00012818
	0.74093
	1.0191
	0.20681
	0.012608
	0.58595
	0.54349
	0.88717
	1.137
	-0.11227
	0.9425
	-0.045163
	0.96526
	0.3063
	1.1349
	0.39771
	0.45911
	0.58811
	0.5517
	0.53976
	0.3638
	0.21546
	1.0494
	1.0492
	0.39783
	0.3356
	0.52206
	0.6311
	0.60479
	0.017018
	0.38263
	1.001
	-0.028591
	1.0458
	0.57982
	0.57058
	0.59398
	0.32489
	0.57503
	1.0415
	1.0173
	0.44884
	0.97096
	0.36742
	0.63486
	0.58396
	1.0749
	0.96984
	0.88577
	0.83399
	-0.01942
	0.53332
	0.79721
	0.31489
	0.52163
	0.73868
	0.54301
	1.0797
	0.62346
	0.043742
	0.62381
	-0.043148
	0.65346
	0.93434
	0.17416
	0.52995
	1.1316
	1.003
	0.51685
	0.57731
	0.090334
	0.92349
	1.0908
	1.1815
	0.73927
	1.0006
	0.94263
	0.048942
	1.1342
	0.72177
	0.52868
	1.051
	1.0616
	0.37752
	0.89554
	0.53397
	1.1028
	1.0839
	0.81373
	0.86708
	0.062459
	0.57767
	0.071901
	0.54206
	0.97388
	0.56019
	0.70862
	-0.073781
	0.72856
	0.46353
	0.59002
	0.9798
	0.98361
	0.43421
	-0.046965
	0.87532
	0.67216
	0.58689
	0.13722
	1.0808
	0.47015
	0.11338
	1.1773
	0.14065
	0.40541
	0.51316
	-0.00055363
	0.88425
	0.32309
	0.80172
	1.0933
	0.44164
	0.50957
	1.106
	0.081538
	-0.15208
	1.0785
	0.13629
	0.76316
	0.43608
	0.76815
	0.98826
	-0.20196
	0.97019
	0.59447
	0.10482
	0.65989
	0.39551
	-0.04788
	0.083159
	-0.014131
	0.55711
	1.0867
	0.74154
	1.1174
	0.60751
	0.72846
	0.58559
	0.66364
	0.60408
	0.59303
	0.087289
	0.95022
	0.96985
	0.26393
	0.57511
	0.60897
	0.62048
	0.47359
	0.54785
	1.1206
	0.58862
	0.58841
	0.58294
	0.71133
	0.43497
	-0.15484
	0.55843
	0.33135
	0.46074
	1.0617
	0.071328
	1.0576
	0.46116
	0.7101
	0.37286
	-0.12142
	0.26856
	0.64837
	1.1111
	1.0237
	0.55961
	1.0479
	1.0875
	0.45653
	0.59391
	0.66377
	0.49689
	1.0349
	0.58497
	1.0418
	0.47528
	0.49196
	0.6289
	1.0979
	0.5342
	0.4472
	0.99445
	0.77501
	0.42966
	0.84786
	1.0031
	-0.013866
	0.57563
	0.64504
	0.059703
	0.99293
	0.56459
	0.39225
	0.32753
	0.55269
	1.0145
	0.59408
	1.0843
	0.93847
	0.72497
	0.55311
	0.41434
	0.64116
	0.30728
	0.60707
	1.0351
	0.57264
	0.46981
	0.51124
	0.48647
	0.070809
	0.50693
	0.31751
	0.49104
	0.64804
	0.88854
	0.94627
	1.1094
	0.4667
	0.18757
	0.99194
	-0.043194
	0.40816
	0.44329
	0.82173
	0.22951
	0.98532
	0.91245
	0.93612
	0.5201
	0.39934
	1.0729
	0.88992
	0.44611
	0.60889
	0.58155
	0.30819
	1.0994
	0.40617
	0.53456
	0.91415
	1.092
	1.0179
	0.90896
	1.1857
	0.53053
	0.87338
	1.2147
	0.88596
	0.65869
	0.046148
	0.010383
	0.41021
	1.0054
	0.50019
	0.86128
	0.52584
	0.56384
	0.46186
	0.03875
	-0.093427
	0.50425
	0.95085
	0.53664
	0.94329
	0.37719
	0.09042
	0.5688
	1.097
	0.96165
	0.56794
	-0.057057
	1.111
	0.6137
	0.69549
	-0.0083379
	1.1207
	1.1159
	0.11934
	1.0268
	-0.042293
	1.1237
	1.1083
	0.022133
	0.46492
	0.45826
	0.55809
	1.0477
	1.1998
	0.29718
	1.0817
	0.75827
	0.44409
	0.6064
	0.91951
	0.50374
	0.14685
	0.5362
	0.021708
	1.0592
	0.67353
	0.71357
	0.89153
	-0.12169
	1.1325
	0.49706
	0.36312
	1.0227
	1.0818
	-0.048489
	0.90082
	1.0036
	0.58985
	0.90849
	1.1099
	0.30794
	0.039003
	0.985
	1.1281
	0.98724
	0.41992
	1.1758
	0.64289
	0.53918
	1.025
	0.61023
	0.56405
	1.0569
	0.49658
	0.5822
	0.96242
	0.75368
	0.6057
	1.0267
	1.1273
	0.37977
	0.70073
	0.57032
	0.56995
	1.0547
	1.1193
	0.53889
	0.62403
	-0.13442
	1.0259
	-0.25535
	1.1253
	0.64392
	1.0133
	0.63367
	0.96469
	0.034935
	0.11634
	-0.12785
	0.96419
	0.53476
	1.0277
	-0.10311
	0.74483
	0.0094569
	0.96993
	-0.14565
	0.55277
	-0.0019299
	1.1291
	1.0482
	0.50606
	0.41324
	1.0531
	0.013593
	0.42257
	0.2511
	1.006
	1.1004
	0.54643
	-0.087047
	0.49892
	0.39906
	0.57808
	0.54173
	0.90281
	1.0169
	0.44369
	0.91489
	0.90261
	0.26314
	-0.25503
	0.95175
	0.40793
	1.0786
	0.41499
	0.55717
	1.1398
	0.89592
	0.98713
	0.0078761
	-0.13141
	0.71821
	0.54086
	0.96256
	1.1681
	0.59177
	1.092
	0.4777
	0.41622
	-0.010348
	0.30625
	0.024283
	-0.040381
	0.1007
	0.67026
	0.82672
	0.98575
	0.91614
	0.36795
	0.55057
	0.48244
	0.10855
	0.51314
	0.96908
	0.5802
	0.62054
	0.57085
	1.046
	0.48611
	0.73812
	0.1743
	0.58887
	0.41601
	1.0884
	0.17424
	0.90994
	0.45874
	0.39512
	1.0559
	1.0403
	0.67223
	0.015491
	0.54455
	0.98196
	0.149
	0.5578
	0.76915
	0.94583
	0.49009
	0.93242
	0.52015
	0.53448
	0.56555
	0.5566
	0.074273
	0.52268
	-0.0018837
	0.99537
	0.32971
	0.91847
	0.49825
	1.039
	0.36432
	1.0529
	0.2393
	0.47734
	0.925
	0.36798
	1.0846
	0.98073
	1.0406
	1.0528
	1.0944
	-0.014005
	0.62986
	1.1437
	-0.07396
	-0.05376
	0.84546
	1.1736
	0.84797
	0.52811
	0.96376
	1.0772
	0.39314
	0.61496
	0.56981
	1.0487
	0.46464
	-0.056028
	0.52218
	0.047282
	0.05681
	1.0628
	0.6124
	0.63473
	0.056645
	0.66926
	0.75107
	0.65434
	0.5926
	0.6601
	1.0772
	0.03367
	0.063037
	-0.14074
	1.0807
	0.55189
	0.62367
	1.0918
	0.56454
	1.0191
	0.62893
	0.070988
	0.5901
	0.9266
	0.63537
	0.79239
	-0.038521
	1.0285
	0.92304
	1.1121
	0.57995
	0.2116
	-0.11943
	1.0543
	0.99346
	0.44902
	0.45658
	0.75577
	0.58264
	0.11458
	1.0348
	1.0736
	-0.15441
	1.0738
	0.50448
	0.55882
	0.98366
	0.55464
	0.55466
	-0.2033
	0.39746
	0.78783
	0.68256
	1.0252
	0.24228
	0.5605
	0.41777
	0.96957
	0.48923
	1.0915
	0.39433
	0.064423
	0.56346
	0.52217
	1.0599
	1.0221
	0.91475
	0.42549
	1.1227
	0.59757
	-0.10213
	0.60352
	0.61439
	0.95891
	1.0147
	1.0691
	0.68345
	0.55662
	0.059463
	1.0641
	0.9459
	0.40293
	0.90528
	0.10313
	0.58628
	0.12494
	0.46609
	0.98986
	1.1043
	0.56634
	0.45519
	1.1014
	1.1266
	1.0766
	0.55198
	1.1583
	0.022884
	-0.14108
	1.0161
	1.1195
	0.478
	0.64345
	0.99839
	0.22507
	0.47624
	0.1539
	0.55565
	0.86918
	0.68587
	1.0325
	0.97684
	1.086
	0.97934
	0.040602
	0.14027
	0.56454
	0.82403
	0.10853
	0.56428
	0.47654
	0.50181
	1.0337
	0.55722
	0.57264
	0.52235
	0.59414
	0.58512
	1.0575
	0.96339
	0.99268
	1.0049
	1.1671
	0.52954
	0.81387
	1.0872
	0.39251
	0.42534
	1.0932
	0.51576
	0.89533
	-0.064147
	-0.01718
	1.0928
	0.88138
	0.77976
	0.49251
	0.46547
	0.86299
	1.0507
	0.54247
	0.68397
	0.18868
	0.46969
	0.52682
	0.96976
	1.0812
	0.010856
	0.96782
	0.19556
	1.1264
	0.08522
	0.95829
	0.99717
	0.054916
	1.0843
	0.02299
	0.17188
	0.54496
	-0.14149
	-0.042083
	1.0028
	0.10334
	0.43336
	0.50494
	0.50281
	1.0416
	0.88548
	0.87776
	0.52228
	0.91886
	0.45922
	0.16167
	1.1012
	1.043
	1.0033
	-0.042155
	-0.17943
	1.1856
	0.84466
	0.4636
	1.1287
	0.85669
	0.32536
	0.94253
	0.98279
	1.0072
	0.49391
	0.40287
	1.012
	0.5715
	1.0356
	-0.045952
	0.52239
	0.73127
	0.58511
	-0.17736
	1.1932
	0.70665
	1.1813
	0.71928
	1.0059
	0.57296
	0.4338
	1.0378
	0.55805
	0.89109
	-0.068128
	0.64707
	0.89444
	-0.028214
	0.48802
	0.91513
	1.1151
	1.1094
	1.0179
	0.04265
	0.97714
	0.48273
	1.0652
	1.0966
	0.82677
	1.0139
	0.53524
	0.91309
	0.088168
	0.52329
	0.96844
	1.1567
	0.4921
	0.065356
	0.99703
	1.1927
	0.43692
	0.5995
	1.0897
	1.0312
	1.0204
	1.0976
	0.35113
	0.085268
	-0.031508
	1.0407
	1.1204
	-0.14058
	1.0124
	0.67372
	0.57076
	-0.014904
	0.38129
	0.58404
	0.97424
	1.0181
	0.70049
	1.0318
	0.38231
	0.9278
	0.28009
	0.71785
	1.0479
	0.10181
	1.1334
	0.61134
	1.1033
	1.0377
	0.55983
	0.44996
	0.5084
	0.50903
	0.54339
	0.69748
	0.53898
	-0.020725
	1.0393
	0.71294
	0.687
	0.50955
	0.75351
	0.85361
	0.056598
	0.98498
	0.033962
	0.57905
	0.69542
	-0.01157
	0.68422
	0.91098
	0.74015
	0.97691
	0.18027
	1.1214
	0.0020672
	1.0493
	1.0048
	0.59733
	0.62315
	0.3481
	0.25767
	0.69738
	0.19286
	-0.042485
	0.44995
	0.62565
	0.45678
	0.26573
	1.0103
	0.5597
	0.96492
	1.0131
	1.0278
	0.51393
	0.62807
	0.5825
	0.88975
	0.88731
	0.44481
	-0.10314
	1.0659
	1.0838
	0.98784
	0.97227
	-0.092574
	0.33688
	0.25472
	0.59318
	0.52269
	0.30513
	0.43196
	1.0831
	0.3476
	0.68849
	0.54414
	0.17796
	0.77776
	1.14
	0.85278
	0.42947
	-0.15712
	0.8239
	0.53189
	-0.079718
	1.0774
	0.90826
	0.51131
	0.90398
	0.5705
	1.1948
	1.1369
	0.394
	1.0725
	0.61383
	-0.082809
	0.43923
	-0.0061828
	0.66739
	0.81394
	0.56479
	0.40193
	-0.12293
	1.1145
	1.0584
	0.54034
	0.65955
	0.46862
	0.66122
	0.98791
	0.59827
	0.10285
	0.65717
	0.11321
	0.60695
	0.22167
	1.0605
	1.0998
	0.63415
	0.95053
	0.97252
	0.014017
	0.87345
	-0.011872
	1.089
	0.91712
	1.0919
	0.080103
	0.46829
	0.69312
	-0.11623
	0.0098092
	0.45424
	0.61791
	1.0283
	0.92257
	0.7722
	1.0524
	0.50893
	1.1095
	1.003
	1.1452
	1.0164
	0.62765
	0.43496
	1.1031
	0.59678
	0.4812
	-0.097556
	0.63414
	0.83333
	0.63369
	0.64184
	-0.012903
	0.079701
	-0.016218
	0.56227
	-0.011969
	0.50314
	1.0228
	0.95853
	-0.11356
	0.52819
	0.62392
	0.49594
	0.052817
	0.5489
	0.49685
	0.94547
	0.46982
	-0.063229
	1.0386
	0.85969
	1.056
	-0.19464
	0.62436
	-0.089711
	0.97918
	0.20651
	0.96586
	0.63008
	0.022324
	1.187
	-0.15484
	0.69838
	0.53805
	0.67216
	1.0351
	0.53542
	0.60386
	0.89801
	0.97973
	0.7209
	0.70564
	0.45935
	0.84371
	1.0769
	1.1414
	0.82079
	0.57684
	0.45244
	0.53634
	0.67426
	0.28267
	1.0402
	1.0814
	1.0313
	0.39079
	0.38912
	0.94026
	0.66139
	1.1028
	0.56238
	1.1385
	0.017939
	1.1504
	0.67366
	0.57
	0.28151
	-0.11454
	-0.13094
	0.56249
	1.155
	0.6501
	0.71388
	0.060485
	0.54127
	0.93828
	0.46148
	0.82769
	0.010684
	0.57637
	0.64016
	0.37804
	0.59613
	1.014
	0.45783
	0.58849
	1.1497
	1.0528
	0.47011
	0.91118
	0.1766
	0.94842
	1.0169
	1.0285
	0.95742
	0.63044
	0.34466
	0.70767
	0.68166
	0.36904
	0.86271
	0.71369
	0.92492
	0.71438
	0.4621
	0.27694
	0.58365
	0.49169
	0.49675
	0.55188
	0.43348
	0.45112
	0.45416
	1.0958
	0.55304
	0.4919
	0.48737
	1.0619
	0.45181
	0.41333
	0.17293
	0.61513
	0.61123
	0.99121
	1.0649
	-0.092326
	1.1239
	1.041
	0.72175
	1.0004
	0.66542
	0.65477
	0.66001
	0.67962
	0.055812
	1.1266
	0.52846
	0.43787
	0.97713
	-0.06084
	1.1224
	0.54233
	0.30833
	0.47433
	0.064489
	0.61244
	0.68204
	0.65801
	0.74835
	0.54519
	0.45017
	0.87409
	0.63885
	0.49455
	0.64627
	0.52546
	0.60406
	0.50205
	1.053
	0.73113
	0.54785
	1.1277
	0.32506
	0.42365
	0.038776
	0.16081
	0.95987
	0.54212
	0.49193
	0.52857
	1.0072
	0.45331
	0.99455
	0.98977
	0.44529
	0.59577
	0.84312
	0.95421
	0.49948
	0.42323
	0.37982
	1.005
	0.40985
	0.69454
	0.41166
	0.566
	1.2021
	0.9634
	0.98369
	0.58282
	1.0666
	0.63202
	0.93012
	1.0741
	0.94379
	1.0185
	1.0469
	0.47812
	0.71483
	1.064
	0.56103
	1.1592
	0.70033
	0.4481
	-0.029635
	0.41566
	0.080707
	0.97197
	1.0587
	0.99737
	0.98549
	1.1266
	0.67669
	1.1367
	1.1973
	0.10336
	0.93582
	0.18772
	0.52113
	0.88133
	0.89852
	0.72962
	0.66437
	0.91419
	0.28044
	0.4522
	-0.049213
	0.46646
	1.0946
	-0.13143
	0.62208
	0.56822
	-0.12619
	0.9265
	1.0567
	0.062669
	0.50296
	1.176
	0.56481
	1.115
	0.10009
	0.87756
	-0.064256
	0.6657
	0.48069
	1.209
	0.21216
	1.1795
	1.0667
	0.54643
	0.10915
	-0.056113
	1.0633
	0.59276
	0.89206
	-0.0020724
	0.62191
	0.20548
	0.98463
	0.55034
	0.65501
	1.1981
	0.57453
	1.0583
	0.32358
	1.13
	0.03873
	0.98348
	0.74711
	0.59659
	0.11262
	0.64929
	0.48754
	0.51853
	1.0805
	1.1766
	0.9082
	0.53884
	0.94449
	0.99884
	0.66069
	0.12276
	1.0633
	0.65938
	0.37101
	0.072113
	0.80861
	0.85963
	-0.058986
	0.97277
	0.32477
	-0.074916
	0.48651
	-0.21601
	0.9493
	0.36121
	0.28865
	-0.14953
	0.82986
	0.7042
	0.98224
	0.9618
	0.85748
	0.041466
	1.0974
	0.42006
	0.50885
	0.94373
	0.3981
	0.65552
	0.60119
	-0.041152
	0.43841
	1.1642
	-0.047989
	-0.024373
	-0.013132
	0.39665
	-0.10398
	1.0562
	0.62107
	0.93539
	-0.096845
	0.38812
	0.18523
	1.0422
	0.4115
	0.58892
	0.50306
	-0.097867
	1.1287
	0.9239
	0.52621
	0.86785
	0.60679
	-0.057475
	0.45175
	0.53642
	0.56314
	0.2914
	0.94082
	0.92589
	0.98915
	1.0934
	0.68889
	0.047382
	1.0292
	0.4607
	1.1337
	0.48748
	0.46015
	0.071044
	0.62688
	-0.22213
	1.1669
	0.66653
	0.54454
	0.89067
	1.3217
	1.0806
	0.90444
	0.64723
	0.64963
	0.57904
	0.20933
	0.55129
	0.56832
	0.14744
	0.89866
	1.168
	0.591
	0.54501
	1.0834
	1.0671
	0.11812
	-0.014779
	0.52339
	1.0335
	0.76328
	0.64384
	0.59184
	0.54005
	0.59282
	0.68191
	0.41623
	0.69214
	0.58368
	1.0199
	0.55578
	0.58509
	-0.08834
	0.39295
	0.65532
	0.56227
	0.92319
	0.45189
	0.24866
	0.55177
	0.49241
	0.58629
	1.0686
	0.62831
	0.78874
	0.33176
	0.73206
	0.53627
	0.49975
	0.56902
	0.59814
	0.5352
	1.0111
	0.5898
	0.54106
	0.51836
	0.55879
	0.56156
	0.37692
	0.47571
	0.62762
	0.6019
	0.53951
	1.0238
	0.40108
	0.43786
	0.52996
	0.73054
	0.60421
	0.60973
	0.42343
	0.61454
	0.68321
	0.47656
	0.042285
	0.43749
	-0.1846
	0.49381
	0.65207
	0.60411
	0.48833
	0.59782
	0.59284
	0.52073
	0.31213
	1.1211
	0.17402
	1.0135
	0.43518
	0.6693
	-0.16423
	1.0319
	0.24204
	0.46529
	0.26035
	0.45003
	0.54681
	0.86413
	0.5099
	1.0527
	-0.10694
	0.52196
	0.05069
	1.0624
	0.59919
	1.0768
	1.0138
	0.015006
	-0.025419
	0.58696
	0.49686
	0.25581
	0.97921
	0.99543
	-0.12425
	-0.086134
	0.2653
	0.61923
	0.77339
	0.90807
	0.93249
	0.41252
	0.57067
	1.0013
	1.0155
	0.45
	0.52604
	0.30113
	1.0525
	-0.035224
	0.89498
	-0.22444
	0.63941
	1.2238
	0.4745
	0.52651
	1.0728
	-0.11814
	1.1389
	-0.032193
	1.0166
	-0.022242
	0.027171
	0.54944
	0.46506
	0.51005
	0.31162
	0.55961
	-0.0083198
	0.58013
	0.57842
	0.62175
	0.57924
	0.93927
	0.62798
	0.62824
	-0.0052073
	0.99839
	0.50379
	0.5069
	0.56814
	0.96748
	1.0259
	0.60587
	0.52708
	0.59701
	0.0028359
	0.51942
	0.48235
	0.55714
	0.48529
	0.65604
	0.56598
	-0.0096582
	0.52635
	0.33968
	1.0358
	0.98223
	0.81198
	0.87008
	0.61028
	0.59483
	0.83956
	0.0026259
	0.99371
	0.61736
	0.40133
	1.0536
	0.79148
	0.55375
	1.1944
	0.59478
	0.62646
	0.53306
	0.57517
	1.1931
	0.46845
	0.67728
	0.14684
	0.93432
	0.93591
	0.44086
	0.049111
	0.54489
	0.7259
	0.56313
	0.16452
	0.61418
	0.058293
	1.0052
	0.61416
	0.15823
	-0.039491
	0.92136
	0.56224
	0.44448
	0.52942
	0.65591
	1.1331
	0.73583
	0.56667
	-0.11752
	0.55408
	0.61422
	0.087172
	0.61878
	0.5183
	1.061
	0.5969
	0.68959
	0.63815
	0.74052
	0.53971
	0.61518
	0.94742
	0.93704
	0.51877
	0.84095
	-0.11833
	0.53073
	0.55419
	1.0593
	1.0739
	0.97067
	0.50211
	0.60268
	0.5065
	-0.17728
	0.48416
	0.49802
	0.46858
	1.0716
	0.41322
	0.52474
	0.48425
	0.52603
	0.50465
	0.8413
	0.0015071
	0.55112
	0.57753
	0.38731
	0.34816
	0.60627
	0.49883
	0.56056
	1.0335
	0.028818
	0.64848
	0.44221
	0.44943
	0.35086
	0.42759
	0.45909
	0.46453
	0.50668
	0.078668
	0.59524
	0.45139
	0.65294
	0.53432
	0.48095
	0.42691
	0.12527
	0.81408
	0.39792
	0.58922
	0.45985
	0.60366
	0.91168
	0.37669
	0.93625
	0.4959
	0.62817
	-0.23483
	0.62778
	0.50064
	0.8507
	0.49141
	0.51915
	0.95174
	-0.054572
	0.5824
	0.45752
	1.1424
	0.65002
	0.12978
	0.64256
	1.0608
	0.91955
	0.74009
	1.0117
	0.51175
	1.1468
	-0.14584
	0.40821
	0.58888
	0.60048
	1.1387
	0.69317
	1.0014
	0.62682
	0.24756
	0.80011
	1.1364
	1.1607
	0.65602
	1.1246
	0.2438
	1.023
	0.61338
	0.52925
	0.54975
	0.57791
	0.76037
	0.45968
	1.048
	0.9376
	0.45764
	0.7345
	0.45718
	0.65886
	0.90446
	1.0628
	0.57791
	-0.16929
	1.0966
	0.83656
	0.73421
	0.55409
	0.5275
	0.53916
	-0.12818
	1.0562
	1.1918
[truncated: 5,841 more rows]

## Sheet: Figure 3K
Overall counts
3238	3261	1241	99
Individual labels (4 is outliers)
4
2
2
2
2
3
1
1
2
2
1
2
2
2
2
2
2
2
2
3
2
1
2
1
3
1
2
2
2
2
2
1
2
1
1
2
2
2
3
2
3
2
2
1
2
1
2
1
2
2
2
2
2
2
2
2
2
1
3
2
2
2
1
1
2
1
2
2
2
2
2
1
2
3
2
2
2
2
2
2
2
2
2
2
1
2
2
1
3
2
2
1
2
4
3
1
2
1
1
1
3
2
1
2
2
1
1
2
2
3
2
3
1
2
2
1
1
1
2
3
2
2
1
3
3
2
3
2
1
2
2
1
2
1
3
1
1
2
2
1
1
1
1
2
1
1
3
2
2
2
3
2
1
2
1
2
1
1
3
1
3
2
1
2
4
2
1
2
2
2
2
1
1
2
1
2
2
1
1
1
2
1
2
1
3
2
2
2
1
2
2
1
2
2
2
1
2
1
1
1
1
2
1
3
3
2
2
2
2
2
2
1
2
3
2
2
1
1
1
1
3
1
2
1
1
3
1
2
2
1
1
1
2
1
1
1
1
1
2
1
1
1
1
1
2
2
1
3
3
1
2
2
1
1
3
3
3
2
2
1
1
1
3
1
1
1
2
1
1
1
1
1
2
2
1
2
1
2
1
2
1
1
1
2
2
1
2
2
2
2
1
1
1
3
1
1
2
1
2
1
2
1
2
2
2
1
3
2
2
2
2
1
2
3
1
2
1
2
1
3
1
2
1
1
2
1
2
2
1
2
2
2
2
2
1
2
2
4
2
1
1
1
3
1
1
2
3
1
2
2
2
1
2
2
2
2
2
2
2
2
2
2
2
3
3
2
1
3
3
2
2
1
1
3
1
3
1
2
1
2
2
2
2
2
2
2
1
1
2
2
2
2
2
3
2
1
3
1
2
2
2
2
2
1
1
2
1
2
2
2
1
1
1
1
3
2
1
2
2
2
2
1
2
3
2
3
2
1
3
2
1
1
2
2
3
1
1
1
2
1
1
3
1
2
2
1
1
2
1
2
1
1
1
1
3
2
3
2
1
2
2
3
2
2
2
1
1
2
3
1
2
2
3
1
2
3
1
3
2
2
3
1
2
1
1
2
2
1
3
3
1
3
2
2
2
1
3
1
2
3
4
2
3
3
3
2
1
2
1
2
2
2
2
2
2
3
1
1
4
2
2
2
2
2
1
2
2
2
2
2
3
2
2
2
1
3
1
2
2
2
3
2
2
1
1
2
1
1
2
2
2
2
1
2
1
2
2
2
1
2
2
1
1
4
4
1
3
2
2
3
1
2
2
2
2
1
2
1
1
2
2
2
2
2
2
1
2
2
2
2
3
2
2
2
2
1
1
1
2
3
1
3
2
2
1
3
1
1
1
2
2
1
1
2
2
2
2
1
2
2
1
1
1
1
1
2
1
1
1
2
3
3
2
1
2
1
2
2
2
3
3
2
1
2
1
2
3
2
1
1
2
3
1
2
2
3
1
1
3
1
3
1
1
3
2
2
2
1
1
2
1
4
2
2
1
2
3
4
3
1
2
2
1
3
1
2
2
1
1
3
4
1
2
1
1
2
3
1
1
1
2
1
2
2
1
2
2
1
2
2
1
2
2
1
1
2
2
2
2
1
1
2
2
3
1
3
1
2
1
2
1
3
3
3
1
2
1
3
2
3
1
3
2
3
1
1
2
2
1
3
2
2
1
1
2
3
2
2
2
2
1
1
2
1
1
2
3
1
2
1
2
2
1
1
1
3
3
2
2
1
1
2
1
2
2
3
2
3
3
3
2
1
1
1
2
2
2
3
2
1
2
2
2
1
2
2
3
2
2
1
3
1
2
2
1
1
2
3
2
1
3
2
2
1
2
1
2
2
2
2
3
2
3
1
2
1
2
1
2
1
3
2
1
2
1
1
1
1
1
3
2
1
3
3
1
1
1
2
1
1
2
2
2
1
2
3
2
3
3
1
2
2
3
2
2
2
2
2
1
3
3
3
1
2
2
1
2
1
2
3
2
1
2
1
3
1
1
1
2
3
3
1
1
2
2
2
2
3
1
1
3
1
2
2
1
2
2
3
2
1
2
1
2
2
2
1
2
1
2
3
2
2
1
1
1
2
1
2
3
2
2
1
1
1
2
2
3
1
1
2
1
3
2
3
2
1
1
2
2
1
1
1
2
1
3
3
1
1
2
2
1
3
2
3
2
1
2
1
1
1
1
3
3
2
1
3
2
2
2
1
2
2
2
2
2
1
1
1
1
1
2
1
1
2
2
1
2
1
3
3
1
1
2
2
2
1
1
2
2
3
2
2
1
1
3
1
3
1
3
1
1
3
1
3
3
2
3
3
1
3
2
2
2
1
1
1
2
1
2
3
1
1
1
3
3
1
1
2
1
1
2
1
1
1
2
2
1
2
1
3
2
2
2
3
1
2
1
2
1
2
2
1
2
1
3
2
1
3
2
1
1
1
1
3
1
2
1
1
1
1
2
1
3
2
1
1
2
3
1
1
2
2
1
1
1
1
2
3
3
1
1
3
1
2
2
3
2
2
1
1
2
1
2
1
2
2
1
3
1
2
1
1
2
2
2
2
2
2
2
3
1
2
2
2
2
1
3
1
3
2
2
3
2
1
2
1
3
1
3
1
1
2
2
2
2
2
3
3
2
2
2
2
1
2
1
1
1
2
2
2
1
1
2
3
1
1
1
1
3
2
2
2
2
2
2
1
2
2
2
3
1
1
1
2
3
1
2
3
1
1
2
1
2
1
1
2
1
2
3
2
3
2
1
2
2
3
1
1
2
2
2
2
1
2
3
2
3
2
2
1
1
2
1
1
3
1
3
1
1
1
3
2
2
3
3
2
2
1
1
1
1
2
1
1
1
1
2
2
1
2
2
3
2
1
2
2
3
3
3
2
3
2
1
1
3
2
2
2
3
2
2
1
2
3
1
1
1
3
2
3
1
3
1
2
3
1
3
2
2
2
1
2
2
1
1
2
2
2
1
1
1
1
2
2
2
2
2
1
1
1
2
2
1
2
1
2
1
3
1
2
2
2
3
3
2
1
2
2
3
2
1
2
1
3
2
2
2
2
1
2
2
1
1
2
1
3
1
1
1
1
2
2
2
2
2
1
2
1
2
2
2
2
2
2
2
2
2
2
1
2
2
2
1
2
2
3
2
2
1
1
3
1
1
2
1
2
2
2
2
3
1
2
2
1
3
1
2
2
2
3
2
2
2
2
2
2
1
2
2
2
2
2
2
1
2
2
1
2
2
3
3
1
2
2
2
1
2
1
1
2
2
1
1
2
2
2
1
2
2
2
2
1
1
1
2
1
2
1
1
1
1
1
2
2
1
2
1
2
2
3
2
3
1
1
1
1
1
2
1
1
3
1
3
2
1
1
2
2
1
2
2
3
2
1
3
2
2
3
1
1
3
2
1
2
1
3
1
3
2
2
1
3
1
1
2
3
3
1
2
1
3
2
3
1
2
2
1
2
1
2
1
3
1
2
2
3
2
2
2
1
1
1
2
1
1
2
3
1
2
2
3
1
1
3
1
2
3
2
3
1
2
3
3
1
2
1
1
1
3
1
2
2
1
2
2
2
3
2
1
3
3
3
2
3
1
2
1
3
2
3
1
2
2
2
3
1
1
2
1
2
3
2
2
2
2
1
1
1
1
2
3
1
2
1
2
2
3
2
3
1
2
2
1
1
1
1
2
2
2
3
2
2
3
1
1
2
2
1
1
3
3
2
1
2
2
2
2
2
2
2
2
2
1
2
2
3
2
2
2
1
2
3
2
2
2
1
2
1
2
2
2
2
2
2
2
1
2
2
2
2
2
2
2
2
2
2
1
2
2
2
2
2
2
2
2
2
2
3
2
3
2
2
2
2
2
2
2
2
1
3
1
2
2
3
1
2
2
2
2
2
1
2
1
3
2
3
1
2
1
1
3
3
2
2
3
1
1
3
3
2
2
2
1
1
2
2
1
1
2
2
2
1
3
1
3
2
1
2
2
1
3
1
3
1
3
3
2
2
2
2
2
3
2
2
2
2
1
2
2
3
1
2
2
2
1
1
2
2
2
3
2
2
2
2
2
2
3
2
2
1
1
1
1
2
2
1
3
1
2
2
1
1
2
1
2
2
2
2
1
2
2
3
1
1
2
3
2
2
2
3
2
3
1
2
3
3
1
2
2
2
2
1
2
2
3
2
2
3
2
2
1
2
2
2
2
2
2
1
1
2
1
3
2
2
1
1
1
2
2
2
3
2
2
2
1
2
2
2
2
2
1
3
2
2
2
2
2
2
2
1
3
2
2
2
2
2
2
2
2
3
2
2
2
2
2
2
3
1
2
2
2
2
1
2
1
2
2
3
2
2
1
2
2
1
3
2
2
1
2
3
2
1
1
2
1
2
1
3
2
2
2
1
2
1
2
2
1
1
1
2
1
2
1
2
2
2
2
2
2
1
1
2
2
2
2
1
1
2
3
1
1
2
2
2
2
3
1
[truncated: 5,842 more rows]

## Sheet: Figure 3M
Overall counts
828	2018	1005	830	361	2657	160
Individual labels
7
7
7
5
2
6
7
7
7
7
7
1
6
3
3
7
7
7
6
1
4
7
3
3
6
2
2
6
5
6
6
7
1
2
6
2
1
6
2
6
6
4
6
6
3
3
6
6
4
2
6
6
2
6
3
7
3
6
3
6
4
6
6
6
6
2
6
6
1
6
5
6
6
4
6
6
4
6
6
6
6
1
6
4
6
5
6
3
2
2
5
3
1
6
3
1
6
1
6
1
1
4
1
3
6
4
6
3
6
2
3
3
2
2
6
5
2
6
2
1
2
6
1
3
6
6
6
6
6
2
3
2
6
4
2
3
7
2
6
7
7
6
4
6
6
6
2
6
1
6
6
6
2
2
2
6
2
6
3
6
2
6
2
6
6
6
2
6
2
6
6
6
6
6
4
6
3
2
6
3
2
6
2
6
2
6
3
6
2
3
6
6
6
6
3
6
6
6
6
6
2
1
4
5
5
4
6
3
6
6
6
2
6
1
1
1
6
2
6
6
2
4
1
2
4
2
6
6
6
6
3
4
5
1
4
1
2
4
2
3
5
6
3
6
1
1
4
5
6
2
6
5
3
6
2
7
2
2
6
1
2
6
4
5
3
3
6
2
5
4
6
5
6
6
2
3
2
1
2
6
4
4
1
6
2
2
6
4
6
6
4
2
2
3
7
2
6
2
1
5
2
6
6
4
1
2
3
6
6
6
6
6
6
3
6
5
6
6
6
6
3
4
2
2
6
1
6
6
6
6
6
4
2
6
6
6
6
2
3
2
5
2
6
3
1
6
6
6
4
2
2
6
6
3
6
6
1
2
6
6
2
4
1
1
2
2
3
3
6
3
6
2
7
2
4
4
2
6
2
2
6
6
6
5
6
5
3
2
1
2
2
6
4
6
6
6
6
6
4
3
4
2
6
6
6
6
3
1
3
2
3
6
5
2
6
3
6
6
2
6
6
6
6
6
6
6
2
6
2
1
4
4
2
3
2
2
6
6
2
6
6
6
3
2
5
3
3
5
6
6
6
6
6
2
6
6
3
6
1
6
6
6
6
6
3
3
6
2
6
6
2
2
6
2
6
6
6
6
3
6
3
6
3
1
5
6
6
5
1
3
4
6
3
1
6
5
2
6
6
1
6
6
6
6
2
1
6
6
6
6
3
6
2
6
2
6
6
2
6
6
1
4
5
2
2
6
1
6
7
6
5
6
2
4
2
3
6
6
6
6
6
6
5
6
4
4
6
6
6
2
2
6
6
6
2
6
6
6
6
4
6
6
4
2
1
6
6
6
4
6
6
1
6
6
6
6
6
6
6
6
6
3
7
2
5
6
4
2
2
1
6
6
5
6
5
5
4
5
2
6
6
2
2
6
5
4
2
6
6
6
2
6
2
2
6
2
6
6
6
6
4
7
6
6
6
2
6
6
3
6
6
6
7
1
6
6
6
2
6
3
2
4
6
6
2
6
6
6
4
6
6
6
6
2
2
1
2
5
6
6
6
6
2
3
6
5
4
6
3
6
4
3
6
6
7
6
2
6
3
6
6
3
4
6
6
2
6
2
6
6
3
1
6
2
6
6
6
4
6
6
6
6
2
6
6
6
6
3
4
3
4
1
6
6
6
5
6
6
6
6
4
6
2
4
1
2
1
6
2
1
6
6
6
1
4
4
4
6
2
2
1
1
2
3
6
4
6
4
3
2
6
2
6
1
6
6
6
1
2
6
6
6
6
1
6
6
3
2
6
3
2
6
2
6
2
2
3
6
3
6
3
6
6
2
2
6
6
6
6
1
6
4
6
6
2
6
6
2
6
6
6
6
6
6
6
6
2
2
2
2
2
5
2
2
4
6
4
2
6
6
6
6
6
6
5
6
6
6
4
2
6
6
2
6
2
6
1
1
2
3
2
6
6
6
6
6
6
6
1
2
6
3
6
6
2
5
2
6
6
6
6
1
2
2
2
7
1
6
6
6
4
6
6
4
6
2
6
3
6
3
4
2
1
2
4
6
1
6
6
4
4
3
3
6
3
6
2
2
6
2
6
2
6
1
2
6
1
1
6
6
2
6
3
6
2
6
6
6
2
6
4
6
3
6
1
6
6
5
6
4
2
4
2
3
4
6
4
6
2
5
4
2
6
4
1
6
2
6
4
2
1
1
6
6
3
6
6
6
6
2
5
2
6
2
6
6
6
6
4
6
4
5
6
6
6
6
4
4
2
5
6
6
6
2
2
2
1
2
2
2
7
6
2
6
1
3
6
6
6
2
2
1
6
2
6
6
4
6
2
2
6
5
2
2
2
6
2
1
3
2
2
2
6
2
3
2
2
4
1
5
5
4
2
2
4
4
4
6
6
6
2
2
6
1
6
4
5
1
1
2
6
2
6
2
3
3
2
2
3
2
6
6
6
6
5
5
6
1
6
6
3
4
6
2
6
4
3
4
5
3
1
3
6
6
6
6
6
3
1
3
2
6
4
4
6
6
6
6
6
6
3
1
1
6
2
2
6
6
5
4
2
6
6
4
2
3
4
6
1
6
3
2
6
6
3
3
4
2
2
5
4
6
2
6
2
3
2
6
6
4
6
3
4
1
6
6
6
7
6
6
6
3
3
6
4
6
5
2
6
1
6
6
2
6
6
6
2
6
6
2
5
6
6
4
2
3
6
6
1
4
3
6
6
6
6
6
6
6
5
2
2
2
2
3
3
2
1
2
3
6
2
7
3
6
6
6
2
2
2
6
6
3
7
2
6
2
1
4
2
2
5
2
2
6
6
5
6
6
2
1
6
2
2
6
3
6
3
1
6
3
2
6
6
2
2
6
6
4
2
6
4
3
6
2
6
2
6
6
6
1
6
6
5
6
4
6
6
6
6
4
2
6
4
3
4
4
2
6
6
3
1
2
2
2
2
6
6
6
6
3
2
4
6
6
3
6
3
4
6
3
6
2
2
2
1
6
6
2
6
2
5
6
3
6
5
1
2
2
1
2
1
3
1
3
2
5
1
6
1
6
2
6
4
6
6
2
6
2
2
2
2
3
2
4
6
3
5
1
1
5
6
6
3
6
3
6
3
6
1
2
6
6
6
6
3
4
2
6
6
2
1
6
6
2
1
6
2
6
6
3
6
6
6
2
6
2
3
6
7
6
2
6
3
1
2
6
6
4
2
3
1
4
6
6
2
6
6
2
6
1
6
5
6
2
1
1
2
6
6
7
3
2
6
2
6
1
1
3
3
2
6
1
1
2
6
6
4
2
6
1
1
6
6
7
7
6
2
6
4
1
4
3
1
5
6
2
6
6
6
6
6
2
6
2
4
2
2
2
4
6
1
2
1
6
5
3
2
2
6
6
2
4
6
6
1
2
2
1
6
6
4
2
2
2
6
6
2
4
6
6
6
6
3
2
1
6
4
2
2
4
7
6
3
1
6
2
3
4
2
6
6
1
4
6
2
3
6
6
6
6
3
2
6
2
2
4
1
2
6
3
5
2
1
3
6
4
1
6
2
1
3
7
2
6
3
6
6
2
2
6
6
1
4
5
1
6
2
2
2
6
6
6
5
2
2
3
2
3
6
6
2
2
5
2
6
4
3
4
6
2
2
6
2
3
6
6
3
1
1
6
7
6
2
6
6
6
4
7
4
2
4
1
4
5
2
2
1
1
4
2
2
6
5
2
4
3
2
4
1
2
4
5
2
2
2
4
4
3
4
3
2
7
2
1
6
5
5
3
2
6
6
3
1
4
4
4
1
6
2
6
6
2
2
6
2
3
2
6
6
4
1
5
4
6
1
3
3
6
2
2
4
1
4
4
2
3
6
3
7
4
2
6
1
6
2
6
6
2
3
4
1
6
2
6
6
2
2
2
6
7
1
2
2
5
1
2
2
2
6
2
6
7
6
2
5
2
6
4
5
4
4
5
1
4
4
2
3
4
4
6
6
4
1
2
4
6
2
4
6
2
5
4
6
4
4
2
2
3
2
6
4
2
2
2
1
2
2
3
6
6
6
2
4
2
7
3
4
6
7
2
4
6
4
1
2
2
6
4
6
1
3
3
6
6
2
2
3
6
3
3
7
6
6
4
6
1
6
5
3
6
5
6
1
2
7
6
2
1
7
5
3
2
4
6
6
1
2
3
3
6
3
2
2
2
6
3
3
6
2
2
2
6
3
4
6
2
2
2
4
5
5
3
1
6
2
2
6
6
2
2
1
2
2
3
1
3
6
2
2
1
6
2
6
6
2
4
6
6
2
2
2
6
5
2
2
6
5
6
1
6
6
3
6
2
2
4
6
6
5
3
6
5
2
6
2
2
2
3
6
6
2
1
1
2
2
2
2
6
2
6
1
1
2
6
2
6
4
5
1
2
3
4
6
4
2
2
3
3
2
2
5
1
4
6
3
4
2
2
2
6
5
5
1
6
6
4
2
6
5
1
3
2
4
6
4
2
5
3
1
6
4
4
2
3
1
5
2
2
4
2
1
2
6
2
1
2
1
2
3
6
2
2
2
4
6
5
7
[truncated: 5,842 more rows]

## Sheet: Figure 4H
NCOA3	POLR2A	MTOR	KI67	BRCA1	NCOA2	BRCA2	CENPF	CKAP5	NCOA1
29.9868	41.9815	17.9921	17.9921	59.9736	5.9974	5.9974	5.9974	23.9894	35.9842
11.9947	47.9789	101.955	407.821	23.9894	47.9789	41.9815	167.926	191.916	17.9921
11.9947	5.9974	47.9789	101.955	23.9894	5.9974	5.9974	71.9683	71.9683	17.9921
5.9974	17.9921	35.9842	89.9604	41.9815	11.9947	11.9947	65.971	107.953	5.9974
17.9921	11.9947	11.9947	23.9894	11.9947	5.9974	5.9974	5.9974	5.9974	5.9974
5.9974	5.9974	71.9683	59.9736	59.9736	5.9974	17.9921	29.9868	65.971	5.9974
5.9974	65.971	5.9974	11.9947	41.9815	17.9921	11.9947	125.945	29.9868	17.9921
5.9974	23.9894	125.945	179.921	29.9868	17.9921	11.9947	59.9736	227.9	11.9947
11.9947	65.971	65.971	113.95	17.9921	17.9921	29.9868	47.9789	83.9631	11.9947
29.9868	17.9921	101.955	131.942	35.9842	17.9921	23.9894	41.9815	203.91	29.9868
41.9815	35.9842	95.9578	131.942	35.9842	23.9894	29.9868	179.921	101.955	23.9894
5.9974	41.9815	143.937	233.897	29.9868	11.9947	17.9921	119.947	203.91	11.9947
11.9947	23.9894	125.945	197.913	41.9815	23.9894	29.9868	191.916	77.9657	11.9947
17.9921	29.9868	65.971	323.858	5.9974	59.9736	23.9894	113.95	197.913	23.9894
29.9868	53.9763	89.9604	179.921	53.9763	11.9947	59.9736	233.897	113.95	71.9683
11.9947	77.9657	83.9631	275.879	23.9894	17.9921	41.9815	419.815	293.871	47.9789
41.9815	23.9894	167.926	503.778	35.9842	23.9894	5.9974	155.931	395.826	23.9894
11.9947	59.9736	41.9815	209.908	17.9921	23.9894	47.9789	65.971	95.9578	17.9921
23.9894	23.9894	71.9683	113.95	11.9947	35.9842	47.9789	323.858	107.953	47.9789
29.9868	17.9921	197.913	353.844	17.9921	23.9894	23.9894	35.9842	209.908	5.9974
11.9947	35.9842	41.9815	59.9736	29.9868	23.9894	29.9868	317.86	41.9815	53.9763
5.9974	23.9894	113.95	305.865	11.9947	17.9921	5.9974	125.945	257.887	17.9921
5.9974	71.9683	47.9789	185.918	5.9974	35.9842	29.9868	113.95	71.9683	47.9789
23.9894	83.9631	101.955	185.918	29.9868	47.9789	35.9842	137.939	179.921	29.9868
17.9921	41.9815	137.939	281.876	11.9947	11.9947	41.9815	53.9763	215.905	17.9921
35.9842	5.9974	47.9789	83.9631	11.9947	41.9815	5.9974	59.9736	101.955	11.9947
29.9868	35.9842	29.9868	65.971	11.9947	11.9947	11.9947	125.945	59.9736	11.9947
23.9894	53.9763	65.971	77.9657	5.9974	35.9842	41.9815	167.926	77.9657	35.9842
5.9974	59.9736	143.937	101.955	23.9894	5.9974	41.9815	275.879	179.921	41.9815
11.9947	5.9974	113.95	317.86	65.971	23.9894	5.9974	35.9842	197.913	5.9974
23.9894	35.9842	5.9974	47.9789	17.9921	41.9815	17.9921	185.918	11.9947	11.9947
119.947	83.9631	101.955	137.939	29.9868	29.9868	5.9974	113.95	149.934	41.9815
53.9763	71.9683	59.9736	47.9789	47.9789	29.9868	35.9842	245.892	203.91	29.9868
23.9894	29.9868	149.934	341.85	23.9894	29.9868	23.9894	155.931	311.863	35.9842
35.9842	29.9868	137.939	83.9631	5.9974	5.9974	5.9974	17.9921	149.934	17.9921
23.9894	53.9763	35.9842	167.926	35.9842	17.9921	11.9947	77.9657	83.9631	47.9789
17.9921	47.9789	113.95	83.9631	17.9921	11.9947	47.9789	209.908	89.9604	41.9815
5.9974	95.9578	95.9578	269.881	17.9921	5.9974	77.9657	521.77	227.9	35.9842
23.9894	59.9736	107.953	347.847	5.9974	11.9947	35.9842	383.831	353.844	71.9683
17.9921	59.9736	71.9683	221.902	17.9921	17.9921	23.9894	311.863	173.923	47.9789
17.9921	59.9736	149.934	305.865	17.9921	11.9947	23.9894	377.834	323.858	11.9947
29.9868	41.9815	83.9631	407.821	11.9947	23.9894	29.9868	287.873	281.876	29.9868
35.9842	29.9868	179.921	359.842	23.9894	35.9842	11.9947	317.86	209.908	47.9789
59.9736	47.9789	29.9868	269.881	23.9894	23.9894	17.9921	35.9842	161.929	29.9868
77.9657	83.9631	77.9657	89.9604	11.9947	17.9921	17.9921	281.876	53.9763	17.9921
17.9921	35.9842	113.95	221.902	5.9974	17.9921	11.9947	53.9763	149.934	29.9868
29.9868	35.9842	65.971	23.9894	5.9974	5.9974	17.9921	113.95	71.9683	29.9868
23.9894	65.971	131.942	143.937	17.9921	17.9921	17.9921	137.939	101.955	11.9947
53.9763	29.9868	131.942	71.9683	11.9947	17.9921	11.9947	107.953	131.942	47.9789
17.9921	23.9894	101.955	89.9604	11.9947	29.9868	35.9842	233.897	173.923	47.9789
5.9974	35.9842	53.9763	191.916	23.9894	23.9894	35.9842	215.905	83.9631	11.9947
5.9974	107.953	119.947	269.881	29.9868	17.9921	11.9947	419.815	233.897	17.9921
5.9974	29.9868	221.902	695.694	5.9974	5.9974	5.9974	29.9868	323.858	5.9974
11.9947	53.9763	71.9683	17.9921	23.9894	5.9974	23.9894	161.929	59.9736	41.9815
5.9974	29.9868	77.9657	431.81	17.9921		59.9736	149.934	179.921	17.9921
	83.9631	89.9604	413.818	35.9842		53.9763	251.889	125.945	5.9974
	5.9974	161.929	671.705	11.9947		29.9868	29.9868	347.847	11.9947
	5.9974	47.9789	35.9842	17.9921		11.9947	17.9921	35.9842	11.9947
	29.9868	23.9894	23.9894	5.9974		11.9947	29.9868	5.9974	35.9842
	5.9974	83.9631	107.953			11.9947	41.9815	65.971	17.9921
	23.9894	41.9815	77.9657			11.9947	131.942	47.9789	29.9868
	47.9789	155.931	377.834				65.971	161.929	11.9947
	17.9921	95.9578	143.937				65.971	83.9631
	11.9947	65.971	101.955				53.9763	77.9657
		23.9894	89.9604				41.9815	71.9683
		23.9894	53.9763				41.9815	29.9868
		5.9974	5.9974					11.9947
								5.9974

## Sheet: Figure 4IJ
RNAseq for comparison
2386	5243	6514	9788	1395	806	672	11511	11577	2310
NCOA3	POLR2A	MTOR	KI67	BRCA1	NCOA2	BRCA2	CENPF	CKAP5	NCOA1
10x data
12.125	45.765	42.4831	193.179	24.7058	11.6692	29.1729	186.98	117.603	29.1729
41.933	66.9648	86.5153	160.423	27.1331	17.906	33.6194	197.88	180.156	36.817
33.8701	52.4574	86.6374	120.094	31.5984	13.2176	42.4409	155.72	151.28	30.256
11.7671	19.0613	53.5368	110.79	14.6573	13.9003	14.382	94.1367	79.7547	20.0935
16.0841	32.8416	72.7901	159.42	17.1315	14.1391	18.7773	122.314	119.397	20.4231

## Sheet: Figure 5GHI
RNAseq for comparison
146085	739863	220945	139401	56798	72665
NCOA3	POLR2A	MTOR	KI67	BRCA1	NCOA2
6x data
3.40539	76.8833	18.0748	12.8357	6.02493	13.0977
1.37288	29.0728	12.7597	4.60319	4.76471	10.014

## Sheet: Figure 6H
POLR2A	MTOR
8.5271	19.2835
17.2746	16.7143
24.3429	27.8049
9.6788	18.1013
16.3891	16.57
26.8018	19.2486
16.0687	7.4175
19.1243	13.9053
27.7778	11.0638
11.8727	14.5424
16.8081	18.3333
13.5576	19.4361
14.1342	43.0909
10.5169	17.0364
15.3582	15.8748
16.4128	8.1832
23.8142	15.2772
10.7138	20.2726
9.3301	9.8859
19.7088	10.4435
21.4024	7.6721
20.607	7.6939
20.8434	22.7089
11.062	10.9435
34.4958	18.5381
21.2727	14.7881
18.1364	19.3427
27.3607	13.7945
13.786	18.8571
20.1531	30.4228
24.195	57.4032
16.0262	6.5438
10.0831	11.6247
19.5291	16.3057
10.0018	24.6057
6.0265	8.5293
3.9602	21.9
17.8237	30.3584
31.5981	25.0714
12.653	8.8302
9.8587	5.6942
14.8571	5.6231
16.3977	5.0471
19.2486	5.5512
12.3312	55.2
35.8768	10.3885
21.3446	19.7112
31.0556	9.1235
22.5188	5.945
21.8899	4.3565
9.1095	9.2075
24.7169	24.1602
15.7556	4.5031
10.5948	22.4665
17.4553	35.1815
7.6061	11.3734
3.5364	5.0626
7.545	9.3204
27.0929	4.5652
14.0958	6.1161
2.8818	8.5903
5.0933	8.4893
8.8522	10.4298
15.99	5.6298
3.2942	5.8816
15.2569	28.7173
9.3405	20.2919
5.3115	20.9368
4.8915	12.159
10.8776	30.1472
6.8398	8.9339
7.3688	12.1528
7.1528	12.354
3.9216	10.2066
18.6055	27.1698
21.5745	13.7378
10.7071	10.249
12.0494	8.102
18.211	14.9108
16.4281	43.68
8.7381	14.7568
7.6364	13.4026
13.3346	9.0599
43.8052	12.6385
15.1689	3.2983
11.0485	36.7313
8.2188	6.733
6.2071	27.0594
12.1216	8.8762
10.4267	11.0731
18.5759	18.0143
56.5132	6.06
10.7138	8.2621
16.4034	6.5596
10.0261	11.9216
4.5882	19.0244
23.4722	6.8973
11.1748	10.2808
33.2539	10.8469
13.4815	6.0207
35.3814	22.528
13	11.0618
20.3885	1.8092
14.8344	16.4365
15.1721	15.6537
18.4606	28.6924
6.2553	12.988
8.1731	17.2113
21.0238	6.3115
9.5363	9.7121
14.5762	8.5907
10.3512	7.1795
22.1951	9.7187
13.7497	8.7122
18.7909	12.4188
42.5875	9.6637
14.6502	6.1314
13.244	15.2315
18.3641	42.3589
9.5632	22.8201
14.625	5.5291
7.0348	15.9883
26.6017	4.5768
11.1429	13.3861
10.8486	12.48
17.6038	2.1648
8.0635	11.6246
9.9621	41.4233
14.5352	3.8732
23.2769	17.1969
10.544	11.2627
7.5226	39.5794
25.2448	24.6494
9.1964	17.639
7.9599	36.1739
16.9524	8
6.5049	28.4528
22.8935	7.7411
11.956	22.9012
9.2308	15.565
36.3218	17.931
7.0646	13.7809
19.5649	9.1563
21.5599	24.183
21.3996	8.059
4.8435	9.2691
7.2268	14.5438
15.1801	17.6382
8.2639	13.6364
18.3408	9.8066
20.6488	3.8682
9.5008	28.1928
16.7535	22.2044
5.0323	3.9777
14.8732	4.7988
10.6926	6.8856
32.2623	28.5872
14.7749	15.8794
14.6301	22.2857
19.2769	7.2765
9.9253	8.686
7.407	15.3275
6.3591	6.5049
26.3963	10.7586
17.453	7.326
8.3323	26.8966
5.3504	6.9237
8.2105	6.8471
7.6074	5.3724
6.3259	19.7303
22.7368	6.7465
5.5774	7.8
14.9609	31.2956
10.7278	9.2459
19.7611	2.99
3.4234	13.0967
14.6303	25.2614
8.3746	13.5041
8.6576	13.6842
10.271	14.1268
3.5947	7.4391
11.0744	14.6854
10.9584	5.2082
4.7145	2.8493
7.1288	4.6664
16.2606	31.6185
19.4319	8.4671
5.7258	14.5843
6.7902	5.8631
4.8276	8.9234
10.9403	4.1667
4.6667	6.1075
3.8833	5.3387
5.2104	6.3518
20.5347	21.3901
8.505	6.7861
4.9087	7.7628
5.0219	5.5013
17.6922	7.3709
21.304	4.8956
9.2542	7.2664
8.5011	14.8452
6.8494	4.6403
19.572	9.3674
27.4726	7.0806
14.9156	4.9478
22.005	6.1438
15.6	31.5714
12.5553	15.0621
13.1079	6.8182
7.5581	9.7796
18.7604	16.124
1.6805	14.25
8.2961	7.1771
17.2368	6.7856
8.392	6.2214
13.7517	10.2604
8.5583	6.5323
19.6454	9.8851
16.4151	6.9147
4.1181	7.0593
15.9759	8.2557
6.1411	7.9954
11.1279	5.759
24.96	7.5677
13.8627	6.8824
20.5607	22.5542
21.2255	5.0193
3.7504	17.9139
8.6438	7.7624
6.8192	6.0766
7.7093	31.3768
8.4866	4.739
11.5227	19.2203
6.4017	23.4
8.4629	15.6
9.7342	13.3193
14.2563	5.0858
18.643	21.8124
11.5853	9.0296
24.8667	9.0301
17.5035	39.1562
9.4091	7.3282
5.1579	7.1302
5.1166	8.087
7.0303	10.6742
9.6944	9.8851
27.4182	6.2277
10.1038	18.7066
16.3091	20.8448
8.8395	21.3734
24.2667	8.0272
6.8166	2.045
12.6609	3.9229
6.466	3.7915
17.0123	21.7884
16.2985	8.0716
8.5539	10.4192
13.9125	4.9009
8.1951	8.2942
17.9507	10.7971
14.1404	8.5964
31.6338	24.2236
7.7775	28.8889
11.731	8.9124
14.7538	25.3333
18.2658	15.8902
32.0514	6.9993
8.7492	3.6654
19.8714	9.0256
36.0444	16.4655
9.4487	20.6784
5.4862	9.8036
16.7708	6.794
10.8851	4.1526
6.8527	4.8945
22.3541	15.7408
5.9802	15.113
22.7616	23.389
3.4885	11.0088
7.3363	2.3993
7.4224	8.8937
5.9787	3.9339
7.8214	13.0564
18.8168	21.6667
2.8852	10.1142
8.2768	18.2317
12.0596	8.675
16.7465	5.7639
4.4159	5.635
11.5677	7.2122
31.7971	13.8588
11.3278	12.2471
14.1818	9.6238
8.4744	17.6
18.4409	7.5799
4.1948	8.7929
4.5205	6.9659
20.8696	8.7078
6.8772	5.7007
6.814	27.9957
12.2107	6.8795
7.7266	8.239
2.4762	10.4354
28.3433	4.249
77.6917	6.3361
16.1857	7.8
7.4912	8.6093
13.4893	9.1836
3.0761	4.3333
4.8435	12.1321
10.9361	11.4683
29.1429	9.9346
9.3623	8.1612
7.4648	4.3217
6.8869	17.4973
11.4746	15.2312
19.68	3.0444
22.1419	5.7125
12.5208	13.7212
17.9358	7.7056
18.959	9.1856
11.9377	6.5419
8.5636	17.9111
7.488	3.993
9.8241	6.3688
9.8946	27.8156
38.5806	6.2447
13.1185	21.4428
3.4796	6.4858
10.6062	9.2332
6.4515	9.8327
14.9399	13.9155
10.1372	7.5271
4.7866	4.3539
5.2604	10.4897
8.994	6.3231
5.0571	15.6269
6.235	4.6655
17.8678	2.7626
15.7934	6.2287
10.449	15.9535
28.4508	4.8908
6.4901	6.5219
12.8152	17.7485
14.0474	13.1296
7.9867	8.4
17.7127	3.2842
17.2116	20.0546
8.1436	15.9073
40.869	12.9562
35.5122	6.0672
10.22	6.6975
14.7568	4.2029
7.2045	25.5215
12.7815	4.6617
5.5747	29.3315
8.9239	4.0519
5.0966	3.6089
7.131	4.7314
2.2326	10.5631
3.5455	5.1388
6.3992	23.4657
16.3836	7.6481
5.6005	3.4798
11.2179	5.808
2.5012	10.8771
16.1062	37.3489
39.3008	3.5446
10.312	6.3614
32.5583	23.2745
8.1195	4.3535
5.8071	5.5676
6.2332	9.3935
4.1832	22.7385
7.6009	19.0529
5.5989	5.096
2.8764	15.1568
8.2928	9.1995
12.2612	7.875
2.8889	8.0202
12.8734	7.4457
5.2897	8.2899
5.6043	11.1997
7.106	5.1621
5.4367	14.9132
3.0612	44.7004
3.0215	5.9227
3.4934	12.666
7.5918	16.2835
28.5714	7.1137
4.2379	4.4597
3.0756	29.0272
7.6594	7.4805
10.9708	16.6324
4.4188	11.0755
7.075	14.625
29.884	8.5368
2.5044	8.7262
3.9479	3.9674
12.6739	3.9398
4.7392	9.2788
6.1613	6.7448
4.4404	25.5117
9.1359	6.5654
2.581	4.8862
4.2162	9.1286
6.9865	7.6171
10.5338	42.9419
7.3024	7.0176
10.6419	19.5244
2.9636	18.9235
3.7568	5.1677
3.6243	2.6537
19.6585	15.2843
8.2152	4.3774
16.5023	6.4339
7.3701	11.0567
8.3274	4.4793
115.077	5.4322
3.3669	15.2352
28.8555	8.3008
14.9289	9.5932
23.4061	12.6233
6.7396	7.3809
6.6503	10.8016
6.0441	14.2594
14.8101	9.5058
18.2582	5.9956
17.0704	7.3492
9.3208	11.7633
17.2156	6.7294
23.5238	13.7678
7.2632	10.4545
23.0704	3.4998
28.3861	7.024
14.5188	8.9404
12.2629	11.2096
30.6168	21.4334
22.1327	30.3994
21.8468	17.994
16.8796	38.9074
9.154	5.3522
15.2838	11.6729
30.1683	6.9624
31.0021	14.472
6.2981	10.0164
18.8607	4.4895
7.2614	114.459
36.7302	13.0268
15.6951	6.9962
17.8097	15.254
22.0046	18.2979
25.0872	9.9407
7.6013	13.5606
23.3049	3.0223
6.5718	4.0546
4.3185	7.342
24.7155	5.7727
8.395	16.3296
9.9699	7.7355
32.7173	4.1531
8.8145	6.7381
6.8384	14.5681
7.1573	12.8898
8.9617	9.5245
6.8629	7.3482
6.1102	8.0219
17.5965	15.5611
10.2183	4.8578
8.1946	20.2744
21.45	5.5452
7.5301	7.0602
23.1111	12.088
14.2067	9.4989
30	7.6784
3.0142	22.4065
12.6355	5.1646
15.8346	10.3097
13.3207	13.3106
12.0911	5.2119
7.8655	31.7557
20.9612	20.5833
7.068	27.9681
32.4018	7.566
9.784	6.6535
14.8164	8.4248
6.1714	9.1527
16.3661	18.6293
41.6684	16.1911
3.9012	13.2643
22.4206	11.1429
8.5007	9.0886
3.8204	30.9207
10.0605	33.0596
7.1597	99.656
7.5826	6.0334
5.9749	2.9541
4.8444	3.5398
11.108	9.3282
13.7342	8.3283
10.6584	11.148
7.3247	3.0316
12.3519	31.9
17.666	11.5352
8.9923	25.4032
6.9811	11.0278
5.9492	4.1465
8.8065	7.5116
19.6196	12.9433
8.0253	7.3016
7.2208	12.2794
10.2454	8.7903
4.6673	14.4818
3.3337	16.4279
2.959	13.1868
26.6021	6.0636
7.8102	23.5436
4.9051	16.5545
10.0784	6.1442
11.1	10.4561
5.5483	12.6032
3.594	13.5977
5.1275	10.5572
3.6833	23.5046
9.0126	15.3019
6.24	5.9761
23.6215	12.5935
37.2945	8.2569
62.1779	6.6643
8.564	7.4162
4.0728	7.8
15.3231	7.9542
6.371	6.8976
10.7046	9.1095
13.979	9.5475
10.2883	8.7092
5.6451	5.3314
18.7066	9.0155
13.4465	19.6568
16.1487	5.6897
37.1944	9.5063
5.3042	9.8141
12.3415	14.5554
16.0403	9.8724
5.9003	4.9419
14.881	11.1571
8.0987	19.4343
5.4582	8.2553
11.5619	17.7324
11.7064	9.0248
9.2166	7.3728
17.2704	8.112
9.8581	9.528
34.7792	24.4206
15.3888	8.8737
34.2079	9.6649
9.7266	10.1711
18.833	6.7607
5.6981	10.5073
6.4669	5.1
40.7801	27.0716
18.1124	5.8798
8.9556	4.4801
21.7131	4.6538
4.5481	24.0521
29.771	6.6085
9.0902	7.6757
10.6173	7.326
37.4101	4.2943
6.2188	9.7735
15.2642	6.9967
29.5862	6.2482
7.0492	15.5529
18	19.3643
24.6071	8.4292
14.0947	8.7697
7.176	9.6606
5.319	13.0759
1.6237	13.312
23.9793	9.3938
20.6378	21.0909
3.8201	18.1587
10.2935	25.8439
18.6151	12.955
7.7773	12.7278
6.3361	55.097
7.8818	6.7475
6.24	21.878
31.6386	7.8582
4.6471	5.8226
4.3958	9.1765
7.6012	8.2913
6.2924	22.0465
12	16.2266
9.386	12.4495
6.2271	12.6119
8.922	9.5758
14.4038	3.5002
12.6013	20.3179
9.8472	15.6
4.586	11.6959
6.763	20.6772
12.9373	15.4783
8.1407	5.4516
37.0169	3.5982
5.02	11.8897
84	16.869
9.8386	13.6207
11.6654	8.2337
9.6495	5.7778
5.4276	14.6179
7.4195	8.3182
7.776	19.3171
19.2423	14.1214
5.4075	5.0218
18.498	25.7666
6.0125	8.8798
6.3455	5.5955
7.5338	9.36
3.5691	8.3313
4.1845	7.8777
6.567	5.4766
8.5127	13.2174
7.5133	11.6942
3.7114	15.1273
12.5913	13.8283
13.5939	11.1429
21.0253	15.3672
6.1905	12.0758
8.4898	12.5678
6.5363	15.9391
6.6989	4.4794
7.4286	10.1086
4.1364	4.0784
17.5666	10.7094
6.0561	8.0104
6.0641	8.6298
9.6263	97.1803
17.5309	6.9099
9.2717	8.2318
10.2322	13.2157
7.2538	23.6876
9.1481	11.3136
10.2917	11.5194
4.444	29.2135
13.8025	15.5736
6.6811	22.4314
29.4604	12.7508
2.1099	4.8988
12.0376	15.7209
3.9154	17.0814
18.7447	12.2121
17.7032	11.3487
5.377	10.8417
7.8038	22.1591
6.1119	11.1976
10.5857	26.8387
7.2324	6.5512
6.0779	11.1835
6.1516	4.4599
8.1937	43.6543
7.7244	17.6573
8.8198	15.1409
12.4662	6.4747
7.0553	9.2734
2.3052	4.3557
13.8453	24.6895
14.914	8.9712
24.5966	22.8658
16.3981	7.2993
19.8172	7.5898
3.1711	21.2905
5.7746	8.0152
5.8852	15.2941
3.18	12.5566
7.8413	21.8551
4.1668	8.3315
12.0044	13.2947
2.5636	4.6327
10.5852	7.8346
8.3904
11.5309
8.7603
14.3207
16.8071
7.7456
8.7102
34.5405
10.9708
11.4025
14.9674
4.0696
12.0088
3.7768
18.742
17.0442
7.8589
12.1827
10.249
7.4162
4.7492
30.267
24.4943
11.8805
15.2105
7.8277
9.4372
9.8761
8.8771
10.4484
13.8032
7.4815
16.2632
6.2244
7.2607
11.0377
5.2122
7.1981
8.8493
6.1593
7.6896
4.7081
3.0365
22.9295
8.7535
6.6947
9.9227
13.3957
8.0062
19.8375
11.1328
12.2745
21.7442
4.9597
16.3045
23.7836
6.4941
9.1593
8.3912
8.824
21.3737
10.4625
16.7059
11.1591
18.0479
28.5037
12.9257
26.7142
7.8646
18.3427
7.0043
5.9534
23.6015
14.192
4.2644
9.7768
18.4045
7.2
10.4572
12.5402
10.9947
9.1041
17.9744
17.5817
3.7689
17.3777
9.6087
41.114
7.125
8.8969
11.2771
22.6033
8.1538
6.1369
4.5605
21.5526
15.4798
4.8306
18.7595
5.5782
7.4688
13.6667
5.8471
18.7809
6.3853
15.3755
3.9184
8.1442
5.9542
3.3339
13.7324
6.8611
6.9609
2.1741
4.6771
6.626
9.2687
2.9635
16.6602
8.0826
2.9458
2.2969
5.3809
6.1433
6.6786
5.9795
6.2545
14.9589
4.7859
2.2524
9.0285
4.0196
11.1732
5.6138
1.8369
2.5704
7.9477
3.5501
4.8651
3.6522
4.5025
5.579
8.8871
20.0989
4.8579
4.8617
6.5355
4.5999
5.8528
6.4393
9.2079
2.0723
2.46
1.95
3.6288
9.298
7.225
7.9682
15.4573
4.7071
4.4721
16.4899
5.0243
4.0117
29.617
17.3333
11.707
12.9208
7.9147
24.7755
6.6723
16.554
4.4536
8.1587
24.386
13.9286
33.3166
8.7008
5.9879
5.5162
11.8054
13.0681
21.954
9.7663
22.1457
8.5406
11.7818
28.6846
7.7454
8.0237
7.2723
8.2105
9.3569
16.765
7.4004
15.3494
6.7152
13.9262
6.3243
7.9295
14.3216
16.1328
5.6692
9.1245
19.4566
11.6149
6.4612
18.819
22.8729
7.9762
4.0621
4.1053
3.9351
11.5896
6.8382
7.9517
5.0233
4.7248
7.6721
8.152
14.0591
14.7287
15.7377
8.5289
10.6808
16.4757
13.1143
6.8189
8.0743
9.4189
8.2382
8.8036
16.4741
12.7347
6.7645
6
9.7373
14.938
19.6845
17.3937
4.7179
11.1312
8.1617
18.9559
5.6284
10.7012
12.5517
7.2255
51.195
13.9064
5.1379
17.701
5.5646
13.4419
15.6
7.4592
5.9226
10.0183
11.3781
10.4629
3.809
5.3171
10.8736
16.2331
26.6638
6.4865
14.1661
53.9171
9.1335
5.2446
32.1121
18.0135
6.5217
2.6465
4.3542
7.4326
14.1611
6.9428
7.3909
6.1108
8.827
13.7158
12.0688
7.3969
16.1542
6.8041
8.538
9.4592
13.3181
4.1372
6.6131
10.2494
32.7097
3.1364
3.1795
7.5833
5.5358
8.8014
8.2322
8.5414
15.9825
6.3041
11.1559
15.1878
5.6675
13.6941
12.2642
6.951
3.7958
1.3821
7.0704
13.1566
13.9037
28.632
27.4979
10.4829
13.3773
18.5226
7.4387
4.7578
20.6667
3.6344
11.171
8.0612
9.3267
6.2924
15.4145
7.7419
5.4406
11.4443
13.704
6.2604
15.4132
7.6701
25.7768
8.4036
5.0752
10.0871
14.0571
13.3796
8.6749
10.3184
10.0271
10.1657
17.0717
12.8164
5.9027
12.5503
3.5991
6.377
21.6162
6.4069
11.3189
17.7273
3.6269
11.7309
10.4665
6.0026
6.2562
17.3228
8.4462
8.907
7.2266
15.1137
16.2282
17.4012
15.7396
8.4444
8.0466
22.5605
11.4988
20.1449
7.8506
9.0709
11.1528
19.4101
4.9313
6.0296
11.1522
10.5474
12.6176
7.8968
13.074
11.5892
14.303
7.5979
11.7404
8.3648
4.0644
7.6327
8.7414
28.3882
3.7189
4.872
6.3198
9.5079
7.253
13.8053
14.0016
10.6647
14.3448
2.7539
14.0981
7.0195
13.8387
13.7071
6.9407
6.2913
5.8607
5.1286
13.41
7.0295
5.3106
24.3828
8.7512
10.7937
6.3646
3.8264
11.767
4.4932
7.4522
4.1139
14.261
51.6905
16.2985
8.2588
6.0919
42.2237
9.5975
7.6564
6.8357
16.3816
12.1505
6.4887
16.0426
3.4303
14.1818
4.8697
26.6898
60.8074
5.8557
13.3714
7.9168
5.9241
16.1586
13.2308
5.8318
19.6789
14.8063
17.7755
9.7655
7.0605
6.8713
12.1959
5.3362
6.6456
11.9524
5.7413
7.8734
17.2219
5.0991
8.7205
11.8384
13.9209
10.6462
5.5202
11.174
7.7823
8.7122
6.4716
7.2
15.0263
4.6443
5.9461
11.1736
8.2181
7.7771
4.5948
7.7489
16.778
3.6668
11.3436
16.0109
11.4065
2.9655
6.2304
6.5757
6.4853
8.9309
10.5476
8.1644
15.0876
4.4938
9.1031
3.7539
4.8439
8.3736
3.4257
3.9982
5.6817
7.0993
14.9742
7.8635
5.0077
14.7195
6.055
6.655
10.8882
13.6328
8.4416
10.3908
4.6642
5.3268
7.0399
5.871
19.013
8.1141
7.9327
7.4233
9.8645
24.7129
5.1626
9.4123
13.3541
12.9266
22.807
6.9832
7.1584
9.7982
5.2234
8.5322
4.5704
8.0158
17.0769
7.5854
10.9881
7.9592
7.966
8.0913
18.0905
10.5954
21.9433
5.883
14.5415
15.3979
8.0509
23.0594
10.956
4.648
7.4576
18.6522
6.027
21.8947
2.3346
3.4756
5.1498
6.9996
12.308
9.137
12.9603
12.1581
9.3577
14.1218
15.3418
9.3783
4.327
8.0723
17.8607
16.0841
19.2611
4.6763
9.5211
26.4355
9.75
9.0744
3.7313
10.9582
7.3745
10.3886
19.1525
7.9437
11.5358
20.9429
4.7883
3.7895
13.4964
15.7333
16.3439
19.981
5.1845
6.9606
5.3812
16.1767
17.5976
6.9422
5.7316
14.305
8.2533
5.3056
5.4047
11.1937
5.9719
15.2351
24.9
7.8535
5.0048
8.314
10.5635
7.9592
6.8076
23.3921
11.7664
6.4158
9.5152
9.9699
6.773
12.9208
5.5196
12.1347
14.1818
21.2611
7.5862
20.5392
7.3323
13.7212
13.8182
5.8043
8.1156
5.7294
17.2067
11.3672
4.5882
7.0376
17.0813
7.9761
5.7491
7.7784
6.9588
8.6829
9.4781
2.8928
8.3219
32.6656
4.7674
13.1115
5.616
11.2029
6.5044
7.2181
18.5821
14.2008
8.1358
8.6836
7.8894
6.6417
19.8877
8.2803
9.807
14.9935
6.136
12.3464
10.4854
15.843
16.264
7.3756
12.228
3.7288
8.2105
9.2947
5.2034
7.3724
3.9035
12.0728
8.5456
12.108
19.3298
17.0775
8.6083
17.5882
12.2375
7.5181
5.2739
12.9704
18.7237
6.2581
8.0263
10.6895
4.472
7.0127
14.3398
12.3462
19.125
11.4724
20.6897
7.7133
2.3028
8.8245
13.0184
5.8331
14.9205
16.0806
10.5268
11.2779
14.373
9.6255
5.8213
7.4715
3.8302
14.3065
4.3392
8.927
26.7108
5.7865
5.2449
4.7524
27.5758
5.9932
16.5435
4.3815
18.6807
3.4763
4.3321
3.2146
9.3665
13.9321
7.9583
5.5206
19.8812
14.5522
9.7196
13.8601
7.2123
5.9226
5.0935
21.4811
4.9802
4.3556
5.9233
6.0541
8.979
7.4391
6.6693
5.7541
21.6211
9.4256
20.4788
13.7647
11.1512
21.84
12
8.7406
9.2625
13.1849
15.3771
11.9778
6.0357
8.7213
10.6876
16.3548
21.6432
12.9917
9.8957
14.3619
21.5294
10.7152
9.4873
7.5608
19.8699
11.0377
7.807
22.2512
43.5947
13.6278
5.5751
10.6849
9.8493
4.6266
7.6053
7.3858
10.6
5.3522
3.8852
6.7088
13.5727
12.8968
5.4917
19.6075
8.1747
4.3233
3.9951
9.0669
7.4332
14.2297
4.0905
5.6169
16.0588
9.5697
14.72
9.6525
4.2494
14.9245
7.5385
14.2859
4.9837
31.228
11.1776
11.0236
6.6213
23.5418
10.3731
9.8901
9.8462
5.7697
17.4032
9.9016
4.6164
14.5539
16.3964
16.1225
4.9936
17.4988
6.8839
10.1581
14.6187
7.0714
30.4212
8.8566
9.5341
11.5624
11.6204
8.461
6.566
6.7435
29.6829
6.0182
7.8123
15.1667
6.5934
31.7522
22.7816
4.6885
12.2809
10.5763
19.3828
6.7768
10.7042
19.1803
7.5362
8.533
23.5599
7.4437
8.172
10.1643
4.4428
8.3115
4.8859
9.607
10.9422
5.4617
12.0447
7.0647
9.2163
9.2112
4.0801
11.0057
6.6157
7.3162
2.5822
13.8303
10.2547
9.2011
10.2276
5.9501
5.5582
5.7749
3.9502
10.4398
5.2306
9.2054
8.0635
6.4516
13.5053
13.3508
7.5012
12.6772
10.0396
7.068
21.8494
19.0653
6.3372
3.8508
5.369
18.3295
9.1588
13.2117
9.4667
13.4708
22.2588
8.5857
6.5915
10.2864
21.1852
18.5982
13.6096
8.1391
14.1818
22.5708
6.5307
5.3008
6.0361
13.2519
12.6991
6.3318
7.3316
13.5389
5.1951
10.4087
25.5259
7.5676
4.6026
20.6038
19.8598
8.2479
6.3539
12.0743
10.2074
13.1472
11.7983
16.224
12.2353
12.0917
7.5302
5.5085
8.1138
7.9539
15.4794
9.0781
15.4937
10.184
11.0358
9.8294
8.6845
19.5
6.2735
14.6081
14.1607
10.9474
7.3724
8.9241
12.7191
6.9205
20.0656
4.6434
29.7031
11.644
12.8926
25.5813
10.2542
31.6188
5.7181
5.4031
7.6873
3.3199
5.6571
6.3097
9.1086
5.9696
8.0382
28.7608
11.804
5.3719
8.0977
22.4129
8.5746
11.7878
22.5577
7.2188
7.1637
9.513
12.4628
10.1507
22.7433
8.5053
3.2398
3.0449
6.9687
22.7865
18.6933
8.938
14.9388
19.7799
15.4455
24.953
6.8553
20.4617
24.9315
36.8052
11.5352
59.7885
7.8404
9.12
9.1969
43.4151
33.1034
15.1171
6.8061
6.0779
3.4785
6.0216
5.6788
17.8814
9.2157
33.7119
8.5373
9.1555
5.627
6.2913
10.9814
5.2393
19.0069
15.1751
9.8361
6.5764
24.1909
13.8982
10.1609
16.2442
13.7368
9.6441
7.9205
9.9185
26.7735
15.9458
12.505
10.9248
7.1571
17.5375
15.1404
6.2764
7.156
8.004
3.9867
7.0594
28.098
23.5068
10.7925
7.9889
6.7621
12.0595
11.9072
7.3034
9.879
5.142
18.123
5.7114
15.6945
8.2686
11.8569
4.6122
5.5367
8.7533
5.3666
13.4456
16.8853
8.9815
16.0411
9.1218
7.9579
11.7267
11.0332
9.574
10.939
6.1153
11.8972
13.0778
8.5313

## Sheet: FigureS2C
mNeonGreen cells	WT cells	mNeonGreen cells -primary negative control	WT cells-primary negative control	Secondary only
19	0	4	2	0
40	0	1	1	0
25	0	2	2	0
49	0	1	1	0
70	0	3	3	0
67	0	0	0	0
75	0	8	1	0
37	0	2	1	0
25	0	2	0	0
63	0	2	2	0
73	0	0	2	0
21	0	0	3	0
25	0	0	5	0
17	0	1	6	0
27	0	2	15	0
44	0	1	3	0
20	0	1	3	0
23	0	1	3	0
84	0	1	5	0
53	0	4	3	0
9	0	0	0	0
11	1	2	0	0
42	0	1	0	0
47	0	1	0	0
58	0	1	0	0
85	0	5	0	0
25	0	4	1	0
34	1	2	2	0
61	0	2	2	0
22	1	1	0	0
65	0	4	1	0
26	0	4	3	0
45	0	4	1	0
14	0	5	1	0
22	0	6	1	0
9	0	0	1	0
48	0	3	0	0
27	0	1	1	0
38	0	4	2	0
29	0	1	2	0
61	0	3	0	0
28	0	3	0	0
32	0	4	0	0
20	0	4	0	0
48	0	0	0	0
8	0	2	1	0
84	0	0	0	0
44	0	1	0	0
60	0	1	2	0
35	1	6	0	0
98	3	2	0	0
41	0	5	3	0
56	0	5	0	0
66	0	1	3	0
36	0	0	0	0
76	1	1	1	0
48	0	4	0	0
44	0	4	0	0
41	0	4	1	0
61	0	4	0	0
66	2	2	2	0
56	0	8	0	0
28	0	3	4	0
43	0	4	0	0
48	0	0	1	0
17	0	0	0	0
56	0	1	1	0
115	0	1	2	0
24	0	0	1	0
7	0	3	2	0
21	0	5	5	0
41	0	3	1	0
24	0	2	1	0
113	2	1	3	0
52	0	2	10	0
34	0		4	0
	0		4	0
	0		2	0
	1		0	0
	1		3	0
	0		0	0
	5		2	0
	0		3	0
	1		2	0
	0		0	0
	9		3	0
	0		3	0
	0		1	0
	0		13	0
	0		8	0
	0		1	0
	0		0	0
	0		0	0
	0		5	0
	0		1	0
	0		2	0
	0		2	0
	0		2	0
	0		4	0
	0		2	0
	0		2	0
	0		3	0
	0		1	0
	0		0	0
	0		2	0
	0		0	0
	0		0	0
	5		0	0
	1		0	0
	0		0	0
	0		1	0
	0		0	0
	0		0	0
	0		6	0
	0		0	0
	0		0	0
	0		1	0
	0		1	0
	0		3	0
	0		0	0
	0		4	0
	0		2	0
	0		3	0
	0		2	0
	0		3	0
	0		0	0
	0		0	0
	0		4	0
	0		4	0
	0		7	0
	0		9	0
	0		1	0
	0		1	0
	0		3	0
	0		4	0
	0		2	0
	6		2	0
	0		1	0
	0		2	0
	0		0	0
	0		0	0
	0		3	0
	0		5	0
	0		2	0
	0		0	0
	0		7	0
	0		3	0
	0		5	0
	0		4	0
	0		0	0
	0		1	0
	0		0	0
	0		2	0
	0		2	0
	0		0	0
	0		2	0
	0		0	0
	0		3	0
	0		4	0
	0		1	0
	0		2	0
	0		2	0
	0		2	0
	0		5	0
			2	0
			3	0
			3	0
			2	0
			1	0
			3	0
			4	0
			0	0
				0
				0
				0
				0
				0
				0
				0
				0

## Sheet: FigureS2D
Puncta in _x000D_mNeonGreen cells	Puncta in _x000D_WT cells	mNeonGreen cells - _x000D_primary negative control	WT cells - _x000D_primary negative control
3.6714	2.7616	1.72872	1.88757
3.80958	2.87555	2.01267	2.53134
3.16167	2.76619	1.98528	1.58212
2.76001	3.4527	2.12611	2.34221
3.93833	4.35152	1.72232	1.67421
3.90187	4.15578	1.88531	1.79681
4.05339	3.48708	2.01888	1.39212
4.18396	2.92148	1.98015	2.09686
4.20153	2.83066	1.84818	1.77815
3.6558	2.39318	1.84258	1.87123
4.45979	3.74926	1.77894	1.79167
4.67753	4.40949	2.04299	1.69794
4.4379	4.08533	1.93744	2.09693
3.46755	3.51545	1.65301	2.12736
3.96797	4.25387	2.40523	1.85739
3.54166	4.32327	2.41725	1.84939
5.04105	2.63927	1.88719	1.66903
3.24052	3.08638	1.71453	2.19467
4.18784	2.50411	1.53784	2.26283
3.96919	2.69134	1.88192	2.02799
3.43617	2.38013	1.67687	1.99044
3.26398	2.75274	1.81501	2.0279
3.46431	2.14032	1.95259	1.61424
4.33094	3.19437	1.70124	2.28951
2.19527	2.40291	2.01038	2.22804
3.79179	2.30923	1.88452	1.84376
3.61225	2.79053	2.21012	1.6813
3.51368	3.33296	2.25089	2.32847
2.35316	2.20751	2.72601	2.1604
3.01394	3.41698	1.61241	1.84953
2.81563	3.65743	3.59713	2.45874
4.62308	3.61174	3.42437	2.03881
2.48955	3.16433	2.20067	2.00487
4.5	3.63572	2.12988	1.77437
4.06006	3.56889	2.26041	2.30159
2.52314	4.00312	2.173	2.95445
3.27966	3.99292	2.26566	2.24629
2.93137	3.46183	2.19569	2.05929
4.02973	3.15497	2.2431	2.30194
3.01411	3.52962	2.36054	1.87441
2.84814	4.60515	2.8436	2.04384
3.16792		3.29084	2.11579
3.51823		2.81426	2.12019
3.52822		2.60484	2.93895
2.96767		2.43901	2.03483
2.7469		2.66178	1.68642
2.54307		2.8798	1.98435
2.73157		3.28903	1.91594
2.78527		3.06207	1.76046
2.6578		2.91757	1.69775
2.68028		2.4719	1.99323
2.91725		2.22929	1.67881
2.64088		2.3521	1.78489
2.71602		1.74079	2.18928
3.26292		1.88159	2.31562
3.31505		2.44558	1.9372
2.33873		1.7804	1.86073
2.73802		2.02988	2.12622
2.70526		1.84804	1.92382
2.50897		1.86347	1.96242
2.99664		1.88048	1.99199
2.49533		2.01652	3.29577
2.92011		2.10757	2.35387
3.42227		2.09786	2.09734
2.83979		2.08474	2.81967
3.599		2.21749	2.54254
2.49044		2.09681	1.74505
2.82311		1.70124	2.86724
1.83086		1.75112	1.92899
2.12935		1.87798	2.49592
2.67604		2.65359	2.29826
1.91648		1.94924	1.87413
2.83485		1.86098	2.04054
2.40123		1.79484	2.484
2.60896		1.60382	2.21701
2.26586		1.88347	2.90179
2.52885		1.90279	2.83402
1.95473		1.77338	4.08954
3.01534		2.27029	2.26101
2.06959		1.66851	2.75136
2.40881		1.92807	2.41065
3.36727		2.18164	2.53758
2.87318		2.2113	2.52823
2.3526		2.45455	3.19686
2.7064		2.0949	2.25177
3.5925		2.20855	2.29947
3.44655		2.13617	2.95379
2.85192		2.31435	3.21466
2.82414		2.17658	3.2641
2.78838		1.73853	3.89008
2.9527		2.07522	4.56981
2.64902		2.64639	3.4286
2.59114		2.23268	2.31481
2.54673		2.31344	2.36585
3.04132		2.1313	2.26148
2.08551		2.04517	2.07828
2.72494		2.23936	2.87083
3.35355		2.54625	2.10839
3.71917		2.13149	2.94457
2.4984		2.43552	2.24607
2.65024		2.29092	1.67688
3.40301		2.26826	2.759
3.31403		2.29903	2.0772
3.46148		2.50266	2.54202
3.18515		2.41808	2.61575
3.08817		2.60048	1.87148
3.55121		2.60001	2.06329
3.01862		2.69939	2.27146
2.8832		2.86776	2.46042
2.53227		2.82774	2.27083
2.68689		2.7235	2.22433
4.42223		2.79339	1.97905
3.62926		2.41812	3.67177
2.97667		2.685	2.08243
2.93551		2.89997	2.44315
3.20577		2.8941	2.3399
3.21955		2.37878	1.89184
4.72897		2.53438	1.74229
3.45422		2.20609	1.65378
3.78567		2.04275	3.16275
2.47228		2.28644	1.86569
3.8162		2.5038	1.96933
3.16501		2.34403	3.19618
3.76308		2.26346	2.23255
3.54369		2.49664	2.15689
4.70127		2.69013	2.15503
2.33846		2.51604	2.37015
4.21262		2.22401	2.58485
4.02972		2.38096	2.00401
3.58646		2.29615	2.14989
4.22431		3.98227	2.51338
4.63879		2.26715	2.56347
4.3801		3.17929	2.35641
3.991		2.08586	2.78267
3.9052		2.85717	1.96439
2.71796		2.73933	1.82665
2.70879		2.32413	1.68846
3.2887		2.68728	1.94995
3.99843		2.375	2.03697
2.64235		2.59365	1.84355
2.47641		2.2562	2.12657
3.61057		2.74625	1.86546
3.79484		2.16384	2.39077
2.22326		2.53747	2.41965
2.41746		1.99658	2.42358
2.42864		2.64811	2.64479
3.04002		3.05697	2.33875
2.44767		2.42897	2.2675
3.6411		2.19659	2.37888
3.86087		2.36897	2.2461
2.8069		2.43084	2.51677
4.40591		1.81961	2.02066
3.15846		2.0847	1.86773
3.65609		2.48051	2.84383
2.83759		2.28516	2.44267
3.88313		3.33391	1.95449
2.95835		2.4923	1.95339
2.79633		2.64495	2.32591
3.34704		2.15328	1.95973
2.35756		2.42143	1.67858
3.07227		1.96498	1.54669
4.12358		2.57236	2.07714
2.97072		2.2811	2.08479
3.75281		2.901	2.68158
3.36414		2.64304	2.24955
2.97496		2.86591	2.53084
3.47546		4.99159	2.43984
3.08546		2.30776	2.08261
3.2609		2.72476	2.42886
3.89618		2.06852	2.02595
3.26702		2.53245	2.16325
3.37777		2.41531	2.39839
3.52053		2.21744	2.0872
2.80751		2.38497	2.33312
2.26879		2.83802	2.19952
2.4298		2.61993	2.27442
2.54709			2.07437
2.8904			1.83294
3.76117			1.79715
3.31175			1.67679
2.53829			1.70385
2.30733			1.74699
3.04238			2.43284
2.08039			1.75119
2.61028			1.83362
2.25945			1.95411
3.15385			1.74129
2.95819			2.08042
2.57783			2.3647
2.57951			2.14733
2.51319			2.98034
2.73017			1.67238
2.66973			2.52611
2.89646			1.84189
2.90258			1.72747
3.60051			1.75531
3.06614			1.93434
3.61334			1.96338
2.93041			2.77995
2.87997			2.73244
3.56951			2.87955
2.20804			2.55363
2.76347			2.8775
3.02623			2.27863
3.49223			2.24073
2.85226			2.46259
3.3916			2.2332
3.10306			3.19888
3.01997			2.58735
3.52173			2.37795
3.03417			2.90026
2.87582			2.52086
2.77771			2.49787
3.37374			2.45776
3.59373			3.14529
2.68652			2.41278
3.39167			3.29423
2.82406			2.20301
3.54119			2.8251
3.00766			2.55544
2.56384			2.642
2.97747			3.67992
2.60205			3.02443
2.63375			3.82516
2.52968			2.61623
3.83284			2.92365
3.93213			2.3887
3.84238			2.95803
3.81231			2.441
2.75216			2.42478
3.58348			3.91524
2.82155			2.68562
2.87945			2.82932
2.81241			2.29953
3.22987			2.54344
2.33101			2.56707
3.05793			2.21652
2.78754			2.31793
2.84721			2.32629
2.8814			2.20854
2.46327			2.86681
3.22773			2.43466
2.85533			3.31515
2.71403			2.41299
3.08785			2.37907
2.79132			3.3622
2.85111			2.8023
2.95626			3.10315
2.7129			3.75402
3.21168			2.45647
2.79688			2.65572
3.1891			2.51134
2.80186			2.99652
2.86133			2.38485
2.74174			2.61255
2.67535			2.42057
3.25415			2.6168
2.85605			2.56335
2.9182			2.3566
3.49592			1.94557
3.1836			2.71959
2.60781			2.40703
2.37491			2.64031
3.26336			2.34164
3.0839			2.20838
3.43538			2.32819
3.75076			2.2934
3.32068			2.57109
3.63799			2.29743
3.10143			2.56461
3.47123			2.84786
3.15412			1.79819
3.08944			2.41654
3.09342			1.92899
2.88846			2.12412
3.39016			2.30838
3.0504			2.0218
2.5345			2.72822
2.9105			1.57976
3.62774			2.12876
3.7118			3.31323
3.20168			1.96165
2.695			2.34045
2.91365			2.06988
3.00235			2.1099
2.65568			2.09746
4.4847			2.54302
3.15203			1.92523
3.04238			2.11612
3.68628			2.26719
2.89403			2.3674
3.22924			2.12838
3.23046			2.27703
2.42386			2.43553
2.80272			2.4987
2.9486			2.38007
2.85882			2.07086
4.52077			2.70205
3.35118			2.29444
3.70546			2.1605
2.59149			2.44786
3.09725			2.43186
3.11039			2.46346
3.77863			2.22111
3.57926			2.95838
2.7434			2.22449
3.71267			2.30594
3.64033			2.79159
3.3046			2.11537
3.25803			2.08189
4.13946			2.44072
3.67099			2.35607
4.29126			2.27802
4.69937			2.81002
4.65335			2.55029
4.83107			2.73106
4.00108			2.09971
3.54355			2.60979
3.54759			2.82654
3.496			2.22896
3.24073			2.36162
3.89304			2.25389
3.65071			2.31767
4.1147			2.76891
3.88351			2.48695
3.77843			1.99306
3.4926			2.33845
4.39021			2.04351
4.18517			2.3484
3.86332			2.14783
3.91049			2.74177
4.55879			2.27075
3.24083			2.35702
3.91119			2.59447
4.75911			2.23806
3.33374			2.22944
4.19831			2.18252
4.09657
4.20265
3.89834
3.86353
4.31353
4.55111
3.6529
4.05541
3.86164
4.04347
3.31181
4.21466
3.87673
4.82858
4.13448
3.77029
4.63687
3.32095
4.15423
3.84228
3.71126
4.10887
4.21819
3.16125
3.67106
3.77839
4.37793
4.40664
4.20396
3.99177
4.39997
4.7476
3.65038
4.21268
3.30452
5.45423
4.50027
4.44851
4.77269
4.41719
4.6723
4.99983
4.16998
4.76313
3.50078
4.08676
3.66947
3.38608
3.47216
2.38717
3.36131
3.35486
4.06475
3.57251
3.51072
3.7987
3.49315
4.05825
2.91927
3.10494
3.39839
3.65383
3.62033
2.9314
4.10805
2.83711
3.71447
3.46634
2.95538
3.41956
3.45847
3.92226
3.35363
2.89387
3.62524
3.05172
3.39698
3.30744
3.04404
3.12162
3.15117
4.22073
3.66094
2.97178
3.55639
3.29926
3.54143
2.93609
3.13431
2.61536
3.44495
3.20721
3.30479
3.04615
3.02069
2.75814
3.05353
3.08119
4.24062
3.29948
4.44272
3.3243
3.02449
2.3939
4.45196
2.98278
3.56051
3.28776
3.15801
3.58773
4.26246
4.29416
3.16042
3.54333
3.5624
3.83085
4.4878
3.14483
4.29736
4.15881
4.02305
2.94811
4.38374
3.76101
3.64012
2.86502
4.44591
3.59731
4.12457
2.77604
2.12716
3.63999
3.6946
3.73454
4.10969
4.4276
3.303
3.74852
3.13373
4.73069
3.62056
3.52813
3.06995
3.74151
4.19868
4.09913
3.90505
4.1337
5.0278
3.94389
4.83067
4.8587
3.76581
4.06468
4.74151
3.82941
4.72228
2.30047
5.07936
5.13469
4.13448
3.67217
3.46385
3.52317
3.70831
3.48794
3.01495
3.39277
2.81682
3.1671
3.11495
3.17568
2.74109
3.44386
2.49233
3.99322
3.96196
3.05887
3.84261
3.36309
3.2539
3.9025
2.71191
3.51767
3.99286
3.06886
2.68081
3.7339
4.29888
2.82237
3.39457
2.84433
3.03106
3.14511
2.21327
3.14077
5.48269
2.38869
3.57528
2.47164
3.67863
5.37625
3.88885
3.03218
3.09768
2.88646
3.5671
2.39655
3.80909
2.8639
2.6908
2.56842
3.76363
3.37589
2.17703
2.93984
2.93761
3.33374
2.42843
3.97546
3.34744
4.25955
2.98037
2.58461
3.30459
4.0761
2.11297
4.55786
3.16103
2.60914
3.7977
3.91567
3.17759
3.14817
2.71239
2.8308
3.02125
2.85985
3.50775
2.95762
3.91222
3.3662
2.65854
4.00443
3.61184
3.53703
3.71033
4.00244
3.12206
4.55286
2.71622
3.98215
2.564
3.41986
3.65558
2.36647
4.02198
3.04735
4.30492
3.19447
2.8552
3.50984
3.74441
2.73974
4.28414
4.32664
3.44308
3.80679
3.18861
3.60955
4.00492
3.62883
3.81648
4.49204
3.78423
4.05036
4.10033
3.5693
4.64734
3.6083
3.5104
3.81516
3.13393
3.11281
4.24264
4.12505
3.69381
4.9421
4.15869
4.08062
3.17664
3.9494
3.69725
4.02837
3.51393
3.68874
4.30163
3.94629
3.86775
4.03707
4.30076
5.0776
3.601
2.81103
2.84917
2.6451
3.07428
3.80133
3.89515
4.56867
3.36301
3.59504
4.03308
3.94095
3.8898
3.44372
4.27811
3.89902
3.88816
3.85901
3.52986
3.63848
4.06552
4.02196
4.02427
4.07061
3.44912
4.46323
4.42625
3.66608
3.3598
3.13342
4.16177
3.96118
3.30868
3.06065
3.78783
3.35882
3.08137
2.78494
4.84951
3.78841
4.26844
3.35847
3.72972
4.45715
2.94112
2.76427
3.38404
4.75744
4.41965
3.14691
4.49939
3.64499
3.4907
3.95461
4.71329
3.30342
4.09034
4.17309
4.1934
4.64958
4.05187
3.48122
2.97574
3.25762
5.12871
4.21377
4.31109
3.78802
3.3407
4.28321
3.56844
3.97521
4.30986
5.0359
4.24558
3.98773
4.65362
4.20868
4.10162
4.44535
4.67585
3.71827
4.60412
3.26732
3.25206
2.99678
4.42068
3.80906
4.37056
4.21991
3.63761
3.76194
5.29679
4.26445
3.82199
4.03691
3.10984
4.00888
4.36071
3.68113
4.33296
4.43805
4.0464
4.44524
4.33024
6.07126
4.09919
3.7976
3.61839
4.6714
4.52287
4.38826
3.16995
5.08759
4.41489
3.77587
4.52106
4.34074
3.76673
5.61901
4.20232
6.35941
3.6051
4.12119
3.99034
5.22723
3.20463
4.04151
6.10165
4.73859
6.10809
4.55979
5.13978
3.78367
5.30089
4.18126
3.98651
5.11498
4.21045
4.45223
4.04153
5.51503
2.91046
4.90631
6.22802
6.77445
4.87221
5.22412
3.93954
4.53936
4.60344
6.51638
6.04908
3.71558
4.388
4.7868
4.61539
5.16823
6.17237
5.49944
5.11878
4.38679
5.52752
4.74273
5.45691
5.47373
4.92227
5.37742
5.13525
5.11315
5.49851
4.43032
4.92333
5.15113
3.47885
4.12183
3.17114
3.10895
4.53891
3.53193
3.99586
3.76392
3.77526
4.10332
3.7985
3.79688
3.97433
4.33348
3.91455
3.39202
4.08454
3.56964
3.83346
3.2932
3.36006
4.13712
3.31822
3.38095
2.98898
3.73443
3.43163
3.78556
3.73152
3.50719
3.62964
3.97592
4.5571
3.54948
3.00317
3.21929
2.98695
3.73451
3.78635
2.98988
3.4234
3.686
3.53855
4.01644
3.39751
4.18262
4.02773
4.62709
3.67552
3.35232
3.52363
3.23105
3.71868
3.15701
2.97502
3.75979
3.55953
4.28212
4.30576
4.43626
3.46079
4.36605
4.14912
3.59359
4.42937
4.16624
5.36024
4.31511
5.06801
5.5951
3.44128
3.93211
5.16092
5.87962
5.39451
4.32422
4.77546
5.54354
3.96583
5.91368
7.17759
6.15127
4.94892
5.82007
3.8383
3.31306
3.60592
6.33262
3.97815
6.05968
5.26853
3.60649
3.53103
6.19519
3.76979
5.55032
3.66533
5.08227
4.72123
5.4445
2.88287
3.44165
3.3187
4.68017
4.4504
4.26587
3.49313
5.30405
6.56757
5.10108
4.36675
5.45449
6.03521
4.77023
4.22901
4.26791
3.34695
3.10125
5.28193
3.38549
3.46403
4.28965
6.15434
6.51841
4.03346
4.95666
4.37803
5.42687
5.05377
5.05102
5.62002
3.06407
5.1399
4.90269
5.1687
4.70933
5.25894
6.04438
5.19039
3.38534
4.55698
6.93745
5.68519
4.67492
4.32588
3.80025
5.63823
5.37005
6.22429
5.23277
4.29396
3.97544
4.78992
4.06212
4.57715
4.72601
5.8355
3.17675
4.40983
5.75992
4.37759
5.40082
5.19927
5.19166
4.25758
5.79582
3.69805
5.26645
3.93722
5.9539
3.26439
5.33268
5.28187
4.86577
5.32422
3.82167
4.96836
5.78619
5.49397
5.89034
4.8471
4.5902
4.57127
4.97501
3.82026
4.95885
4.10412
5.39117
3.99843
5.5621
4.10547
5.11763
5.04786
5.3523
4.4509
4.61162
4.58612
4.05158
6.60299
3.46077
4.54522
4.03664
4.78353
5.01911
4.43913
4.74914
4.57533
5.35244
3.14087
3.21296
3.73631
4.6835
4.05672
4.35282
2.77583
4.65529
3.23606
3.1813
3.24456
3.3404
4.46825
3.01257
2.78473
3.15463
5.10235
3.5877
3.26755
3.11807
3.64488
3.15476
3.02881
2.95384
5.03649
4.43759
5.18292
4.58466
4.75128
4.59075
5.20248
3.42266
4.51485
5.11524
3.12786
4.64763
3.76524
4.87602
4.07295
4.24933
5.48081
4.75403
5.01159
4.81318
4.94326
4.64609
5.36506
5.41315
4.95555
6.73902
3.99877
5.23062
4.78757
3.59733
5.52391
4.24515
5.55667
4.47855
3.74875
3.78652
4.6027
3.80693
3.58834
3.57614
4.83134
6.50495
4.29675
6.47017
4.30271
5.55782
6.453
3.62541
5.58952
6.22316
5.21285
5.79206
4.86446
5.5802
3.46569
5.49762
4.23234
4.72983
5.20158
4.64324
5.16098
4.56768
3.69978
6.29462
4.70216
5.44522
3.77792
4.63901
5.37907
6.00555
5.04659
5.57981
5.37859
5.23204
5.95709
5.16473
4.87184
4.4515
5.55311
6.54105
6.95066
5.45269
4.00607
5.19319
4.5796
5.05051
4.68833
3.90257
3.34444
3.98735
3.84926
4.00643
4.72675
4.01203
4.20202
6.71631
4.8377
5.04627
4.36062
4.56209
4.47062
5.09244
4.17003
4.15197
4.19569
5.41128
4.5957
4.62725
5.2235
4.8903
4.1205
4.35071
4.9398
5.4529
5.16173
4.22974
4.51505
5.13599
4.86409
4.43906
4.13249
4.96642
4.40307
4.96845
5.21979
5.22721
6.0463
6.34096
5.1634
4.9645
4.91382
4.05091
3.63615
4.68256
5.37014
5.50893
6.39692
3.392
3.07346
2.8094
2.88531
3.1371
3.61747
3.61214
3.66716
4.15437
5.75428
4.39091
3.96721
3.81217
3.99228
3.48327
3.54178
3.86403
3.34604
4.45194
6.05072
4.99463
3.45238
4.44396
4.28294
4.74698
3.68748
6.99732
7.79814
4.62376
5.93859
5.22768
3.98935
5.62451
4.96774
5.73394
4.50979
3.60617
7.22804
4.55249
4.99587
4.68082
5.7168
4.85032
5.58569
5.66478
3.8162
3.92125
3.71316
2.62299
2.53384
2.5721
2.6186
3.58422
2.39924
2.52546
2.85397
3.06225
2.03032
2.17845
2.72504
3.10355
2.43881
3.31284
2.70451
2.54865
2.80152
2.07211
2.64221
3.13134
2.38891
3.20676
2.18012
2.89511
2.15283
2.32747
2.39056
2.22677
2.77068
3.11275
3.27449
2.28411
3.07522
2.64668
2.9197
2.82527
2.69501
2.63776
2.75522
2.49298
3.28006
2.77293
2.77952
3.20728
2.5371
2.70102
3.15006
3.06866
2.19375
2.91439
3.14961
3.14177
2.12504
3.15503
3.1352
3.21077
3.27547
2.15887
3.24681
3.40442
3.0712
3.23424
2.60045
2.55872
2.80071
3.05482
2.2905
1.90881
3.13749
2.13499
2.96748
2.28757
3.08343
3.05748
2.24259
2.72176
2.49781
2.24992
2.63803
2.49883
1.95566
2.66389
2.21961
2.579
2.62348
2.40878
2.43223
2.06515
2.45272
3.59634
3.02464
3.48814
4.30438
3.5376
3.53958
4.29951
4.00083
4.04305
4.38157
3.29762
3.76281
4.14783
2.60199
3.6121
4.32491
4.08049
3.49938
3.40195
3.7351
3.39648
2.85266
3.47837
3.29413
2.92445
3.30573
3.47241
4.10781
3.28151
3.17501
3.091
3.39711
3.53302
4.45485
3.00378
2.81423
4.48354
3.46653
3.41697
4.14861
4.18056
4.26656
2.9252
3.57766
4.55699
4.21975
2.43046
2.75596
4.06069
4.23747
3.32417
2.34626
4.54834
4.02104
3.15654
3.19471
3.17184
2.71324
3.18722
2.94298
5.27459
2.30389
2.41686
3.95945
3.38984
2.4833
2.91525
2.65823
2.62343
3.63328
3.92003
3.56912
3.95572
3.16835
4.80094
4.45921
4.35572
3.21647
2.95722
3.07638
3.13769
3.45156
3.01268
3.15904
2.93122
2.98198
3.33392
2.45287
2.9007
2.77258
2.78013
2.48643
2.71929
3.08569
3.62188
2.86125
3.39234
2.99781
2.79339
2.59461
2.79143
2.87845
2.55187
3.0678
3.91024
3.017
2.91526
2.48473
2.75047
2.78902
3.0115
2.92404
3.22312
3.11671
2.61619
2.61535
3.87197
3.89486
3.92862
3.93039
4.01291
3.03684
4.23312
4.39472
3.42552
3.56523
4.12338
3.90919
4.2214
3.25473
2.95289
3.38374
3.51569
4.18058
3.65964
4.41289
3.57953
5.16126
4.07119
3.95046
3.18486
4.12751
3.95289
3.51021
3.28183
3.00421
3.55214
3.08842
3.38091
3.80222
2.92295
3.74447
3.33442
3.5296
3.27469
4.27233
3.43937
3.58695
3.91019
3.89349
4.12578
3.19873
3.43589
2.6119
2.46691
3.69636
3.11917
3.5431
3.01856
2.28016
3.23278
3.55186
3.3926
3.19906
3.76358
2.87527
3.46488
3.38566
3.67569
3.05531
2.37094
2.36258
2.80525
2.09889
2.10147
1.899
2.07647
2.28435
2.26073
3.53389
2.31455
2.25816
2.31981
2.1008
2.45242
2.9749
2.70142
2.24404
1.88055
2.01441
3.13768
2.96362
2.13043
2.46176
2.14906
3.09741
2.97782
2.87934
2.4669
2.11778
2.77964
2.09059
2.09383
2.27218
2.29221
2.50485
2.38257
1.90504
2.30888
2.3672
2.57221
2.63317
2.69943
2.13849
2.45569
2.25917
2.933
3.23128
3.83713
2.99449
3.141
3.27866
2.54085
2.62458
2.24678
2.72029
2.57798
2.23771
2.93141
1.90601
2.56175
3.16978
2.56146
2.4949
3.14395
2.47185
2.87253
2.65841
2.73469
2.27735
3.24973
2.83823
1.82689
2.03429
3.52114
5.06583
3.23672
2.32935
2.74711
2.63395
2.78254
3.98293
2.71267
1.91656
2.79023
2.08733
3.08352
3.31829
2.59712
3.51444
2.33041
2.07983
2.25959
2.53006
2.01587
2.37163
2.46045
2.84194
3.3551
3.02254
2.11635
3.12827
2.71561
2.99136
1.93512
3.79583
3.23498
3.99571
3.0268
2.36762
2.7792
2.83452
2.3089
2.34247
4.17042
3.74185
4.20345
3.81931
4.5787
4.17876
3.94344
3.78078
2.90995
2.37265
3.00836
3.68496
2.57219
2.18084
3.33937
2.28677
2.45641
2.53411
2.48156
2.37356
2.52837
2.67575
2.48061
2.3875
2.40797
2.47031
2.80783
2.38136
2.79564
2.41804
2.57041
2.80565
2.58284
2.27076
2.75266
2.75148
2.32905
2.76249
1.959
2.3397
2.46072
2.46839
2.55804
2.24111
1.89235
1.96856
2.32186
1.91761
1.82559
2.8048
1.96638
1.72612
2.34828
3.02312
2.92977
3.10568
2.53627
2.6287
2.83964
2.91453
2.80657
2.61883
2.5286
2.57413
2.75474
2.89889
2.5779
2.81275
2.88099
2.66557
2.46709
2.72572
2.99665
2.28919
2.82216
2.65099
2.71531
2.53759
2.99775
2.84545
3.12875
2.61265
2.96789
2.81213
3.1455
3.64563
3.26542
2.90084
2.88832
3.0833
2.8369
2.83191
2.70057
2.20128
2.49875
3.34808
2.85296
2.86527
3.67866
2.42562
2.32086
2.9267
2.71487
2.95325
3.05237
2.57893
2.57424
2.54691
2.63772
5.56863
2.33977
4.20836
5.85016
3.36448
3.09998
4.83167
4.60812
4.55482
3.17765
2.2194
2.55899
3.85977
3.33682
3.4292
3.80172
4.37996
4.98996
4.42678
3.65581
5.9158
3.53963
3.89182
5.11177
4.81753
4.9437
3.76032
2.61535
4.62636
5.59853
3.22255
3.40761
5.06603
4.41383
4.80183
3.65013
4.42082
4.9579
2.90529
3.82429
2.85172
4.18296
4.33588
2.82139
4.1684
2.76135
3.14441
5.15806
4.27228
5.26285
3.37163
5.98694
3.30934
5.41462
3.48856
4.94082
4.6286
5.33113
3.80679
4.28672
4.73478
4.87995
5.82433
3.70429
4.60522
2.85601
3.22026
4.42003
2.944
3.47536
3.70962
4.5193
4.91778
3.34464
3.49397
5.35828
3.95981
5.18736
5.00337
4.25973
5.04714
3.5007
5.62635
4.88806
3.20771
3.22835
3.36928
3.17345
3.87634
2.91937
3.5333
4.16726
3.59748
4.19652
3.86958
3.63001
3.53602
3.44688
3.133
4.42906
2.55693
3.30771
2.84873
2.97598
3.3236
3.3183
3.23962
3.36426
3.3026
3.77168
3.58064
3.36463
3.28736
3.61064
3.51881
3.15421
3.44215
3.35993
2.86802
3.105
3.21734
3.52183
2.96517
3.11763
2.75755
2.95044
2.89453
2.46338
2.28567
2.26415
2.21553
2.0371
3.08086
2.33446
2.61439
1.93077
1.94746
2.76882
2.31647
2.35775
2.94768
2.58806
2.97462
2.67272
4.06277
2.7974
2.28578
3.12232
2.72786
2.77109
2.79065
2.58405
1.74882
3.13429
2.46169
3.3394
3.30769
2.39773
3.33617
3.20134
2.24021
1.93696
2.0653
2.42329
3.19509
2.51595
2.88722
2.42598
2.37756
4.50845
2.86279
2.95002
2.29605
3.07275
2.49684
2.86544
2.28103
3.13792
2.76058
2.98121
2.21674
3.03121
2.65041
3.6031
2.43353
2.18754
2.80275
2.95686
3.72742
2.71531
2.48276
3.41949
4.00096
3.7761
2.28551
3.33274
4.33336
3.36161
3.46269
2.42802
3.94027
3.73569
3.01691
2.94094
4.07699
4.03669
2.86728
4.22976
3.63969
4.42583
3.87637
2.67942
2.49012
3.32649
2.41148
3.67955
3.03303
4.72697
3.83685
3.8919
4.08985
4.6302
2.79748
3.48249
2.89081
3.10418
3.71053
2.95174
2.90537
3.66237
3.15315
2.84288
3.42796
3.44836
4.07242
3.0489
3.00899
3.34093
2.84331
3.26667
4.41849
3.37617
2.95086
3.46015
3.5176
1.99032
4.36113
3.81831
3.51735
3.24399
3.33271
3.21017
3.55232
3.66772
4.97453
3.56823
4.02693
3.67871
2.66731
4.47739
3.71643
4.70537
3.27734
3.52556
3.35528
4.24575
4.23564
2.61432
3.76378
4.7164
3.99857
2.83833
3.862
4.14946
4.35308
3.31106
[truncated: 1,307 more rows]

[truncated: 7 more sheets: FigureS3B, FigureS3D, FigureS4, FigureS5ABC, FigureS5DE, FigureS6, FigureS7B]
